# Supplementary material for: Exploring potential pharmacological mechanisms of Yiqi Tuomin Decoction in the treatment of allergic rhinitis utilizing network pharmacology prediction and molecular docking-based strategies: experimental research
Source: Ann Med Surg (Lond). 2023 May 15;85(6):2662–76. doi: 10.1097/MS9.0000000000000804 (PMC10289499; doi:10.1097/MS9.0000000000000804)
Supplement: Supplementary file 1 [file ms9-85-2662-s001.xlsx]

## Sheet: Sheet1
node1	node2	net	molecule_name
MOL000011	NOS2	target	(2R,3R)-3-(4-hydroxy-3-methoxy-phenyl)-5-methoxy-2-methylol-2,3-dihydropyrano[5,6-h][1,4]benzodioxin-9-one
MOL000011	SERPIND1	target	(2R,3R)-3-(4-hydroxy-3-methoxy-phenyl)-5-methoxy-2-methylol-2,3-dihydropyrano[5,6-h][1,4]benzodioxin-9-one
MOL000011	KCNH2	target	(2R,3R)-3-(4-hydroxy-3-methoxy-phenyl)-5-methoxy-2-methylol-2,3-dihydropyrano[5,6-h][1,4]benzodioxin-9-one
MOL000011	ESR1	target	(2R,3R)-3-(4-hydroxy-3-methoxy-phenyl)-5-methoxy-2-methylol-2,3-dihydropyrano[5,6-h][1,4]benzodioxin-9-one
MOL000011	AR	target	(2R,3R)-3-(4-hydroxy-3-methoxy-phenyl)-5-methoxy-2-methylol-2,3-dihydropyrano[5,6-h][1,4]benzodioxin-9-one
MOL000011	SCN5A	target	(2R,3R)-3-(4-hydroxy-3-methoxy-phenyl)-5-methoxy-2-methylol-2,3-dihydropyrano[5,6-h][1,4]benzodioxin-9-one
MOL000011	F7	target	(2R,3R)-3-(4-hydroxy-3-methoxy-phenyl)-5-methoxy-2-methylol-2,3-dihydropyrano[5,6-h][1,4]benzodioxin-9-one
MOL000011	PTGS2	target	(2R,3R)-3-(4-hydroxy-3-methoxy-phenyl)-5-methoxy-2-methylol-2,3-dihydropyrano[5,6-h][1,4]benzodioxin-9-one
MOL000011	NOS1AP	target	(2R,3R)-3-(4-hydroxy-3-methoxy-phenyl)-5-methoxy-2-methylol-2,3-dihydropyrano[5,6-h][1,4]benzodioxin-9-one
MOL000011	F7	target	(2R,3R)-3-(4-hydroxy-3-methoxy-phenyl)-5-methoxy-2-methylol-2,3-dihydropyrano[5,6-h][1,4]benzodioxin-9-one
MOL000011	KDR	target	(2R,3R)-3-(4-hydroxy-3-methoxy-phenyl)-5-methoxy-2-methylol-2,3-dihydropyrano[5,6-h][1,4]benzodioxin-9-one
MOL000011	TOP2B	target	(2R,3R)-3-(4-hydroxy-3-methoxy-phenyl)-5-methoxy-2-methylol-2,3-dihydropyrano[5,6-h][1,4]benzodioxin-9-one
MOL000011	DPP4	target	(2R,3R)-3-(4-hydroxy-3-methoxy-phenyl)-5-methoxy-2-methylol-2,3-dihydropyrano[5,6-h][1,4]benzodioxin-9-one
MOL000011	HSP90AA1	target	(2R,3R)-3-(4-hydroxy-3-methoxy-phenyl)-5-methoxy-2-methylol-2,3-dihydropyrano[5,6-h][1,4]benzodioxin-9-one
MOL000011	PRSS1	target	(2R,3R)-3-(4-hydroxy-3-methoxy-phenyl)-5-methoxy-2-methylol-2,3-dihydropyrano[5,6-h][1,4]benzodioxin-9-one
MOL000011	NCOA1	target	(2R,3R)-3-(4-hydroxy-3-methoxy-phenyl)-5-methoxy-2-methylol-2,3-dihydropyrano[5,6-h][1,4]benzodioxin-9-one
MOL000011	CALM2	target	(2R,3R)-3-(4-hydroxy-3-methoxy-phenyl)-5-methoxy-2-methylol-2,3-dihydropyrano[5,6-h][1,4]benzodioxin-9-one
MOL000011	NOS2	target	(2R,3R)-3-(4-hydroxy-3-methoxy-phenyl)-5-methoxy-2-methylol-2,3-dihydropyrano[5,6-h][1,4]benzodioxin-9-one
MOL000011	SERPIND1	target	(2R,3R)-3-(4-hydroxy-3-methoxy-phenyl)-5-methoxy-2-methylol-2,3-dihydropyrano[5,6-h][1,4]benzodioxin-9-one
MOL000011	KCNH2	target	(2R,3R)-3-(4-hydroxy-3-methoxy-phenyl)-5-methoxy-2-methylol-2,3-dihydropyrano[5,6-h][1,4]benzodioxin-9-one
MOL000011	ESR1	target	(2R,3R)-3-(4-hydroxy-3-methoxy-phenyl)-5-methoxy-2-methylol-2,3-dihydropyrano[5,6-h][1,4]benzodioxin-9-one
MOL000011	AR	target	(2R,3R)-3-(4-hydroxy-3-methoxy-phenyl)-5-methoxy-2-methylol-2,3-dihydropyrano[5,6-h][1,4]benzodioxin-9-one
MOL000011	SCN5A	target	(2R,3R)-3-(4-hydroxy-3-methoxy-phenyl)-5-methoxy-2-methylol-2,3-dihydropyrano[5,6-h][1,4]benzodioxin-9-one
MOL000011	F7	target	(2R,3R)-3-(4-hydroxy-3-methoxy-phenyl)-5-methoxy-2-methylol-2,3-dihydropyrano[5,6-h][1,4]benzodioxin-9-one
MOL000011	PTGS2	target	(2R,3R)-3-(4-hydroxy-3-methoxy-phenyl)-5-methoxy-2-methylol-2,3-dihydropyrano[5,6-h][1,4]benzodioxin-9-one
MOL000011	NOS1AP	target	(2R,3R)-3-(4-hydroxy-3-methoxy-phenyl)-5-methoxy-2-methylol-2,3-dihydropyrano[5,6-h][1,4]benzodioxin-9-one
MOL000011	F7	target	(2R,3R)-3-(4-hydroxy-3-methoxy-phenyl)-5-methoxy-2-methylol-2,3-dihydropyrano[5,6-h][1,4]benzodioxin-9-one
MOL000011	KDR	target	(2R,3R)-3-(4-hydroxy-3-methoxy-phenyl)-5-methoxy-2-methylol-2,3-dihydropyrano[5,6-h][1,4]benzodioxin-9-one
MOL000011	TOP2B	target	(2R,3R)-3-(4-hydroxy-3-methoxy-phenyl)-5-methoxy-2-methylol-2,3-dihydropyrano[5,6-h][1,4]benzodioxin-9-one
MOL000011	DPP4	target	(2R,3R)-3-(4-hydroxy-3-methoxy-phenyl)-5-methoxy-2-methylol-2,3-dihydropyrano[5,6-h][1,4]benzodioxin-9-one
MOL000011	HSP90AA1	target	(2R,3R)-3-(4-hydroxy-3-methoxy-phenyl)-5-methoxy-2-methylol-2,3-dihydropyrano[5,6-h][1,4]benzodioxin-9-one
MOL000011	PRSS1	target	(2R,3R)-3-(4-hydroxy-3-methoxy-phenyl)-5-methoxy-2-methylol-2,3-dihydropyrano[5,6-h][1,4]benzodioxin-9-one
MOL000011	NCOA1	target	(2R,3R)-3-(4-hydroxy-3-methoxy-phenyl)-5-methoxy-2-methylol-2,3-dihydropyrano[5,6-h][1,4]benzodioxin-9-one
MOL000011	CALM2	target	(2R,3R)-3-(4-hydroxy-3-methoxy-phenyl)-5-methoxy-2-methylol-2,3-dihydropyrano[5,6-h][1,4]benzodioxin-9-one
MOL000022	PTGS2	target	14-acetyl-12-senecioyl-2E,8Z,10E-atractylentriol
MOL000033	PGR	target	(3S,8S,9S,10R,13R,14S,17R)-10,13-dimethyl-17-[(2R,5S)-5-propan-2-yloctan-2-yl]-2,3,4,7,8,9,11,12,14,15,16,17-dodecahydro-1H-cyclopenta[a]phenanthren-3-ol
MOL000033	PGR	target	(3S,8S,9S,10R,13R,14S,17R)-10,13-dimethyl-17-[(2R,5S)-5-propan-2-yloctan-2-yl]-2,3,4,7,8,9,11,12,14,15,16,17-dodecahydro-1H-cyclopenta[a]phenanthren-3-ol
MOL000049	CHRM3	target	3β-acetoxyatractylone
MOL000049	SERPIND1	target	3β-acetoxyatractylone
MOL000049	CHRM1	target	3β-acetoxyatractylone
MOL000049	AR	target	3β-acetoxyatractylone
MOL000049	SCN5A	target	3β-acetoxyatractylone
MOL000049	PTGS2	target	3β-acetoxyatractylone
MOL000049	NOS1AP	target	3β-acetoxyatractylone
MOL000049	RXRA	target	3β-acetoxyatractylone
MOL000049	ACHE	target	3β-acetoxyatractylone
MOL000049	ADRA1D	target	3β-acetoxyatractylone
MOL000049	CHRM2	target	3β-acetoxyatractylone
MOL000049	ADRB2	target	3β-acetoxyatractylone
MOL000049	OPRM1	target	3β-acetoxyatractylone
MOL000049	GABRA1	target	3β-acetoxyatractylone
MOL000049	DPP4	target	3β-acetoxyatractylone
MOL000072	PTGS2	target	8β-ethoxy atractylenolide Ⅲ
MOL000072	GABRA1	target	8β-ethoxy atractylenolide Ⅲ
MOL000072	NCOA2	target	8β-ethoxy atractylenolide Ⅲ
MOL000072	NCOA1	target	8β-ethoxy atractylenolide Ⅲ
MOL000073	PTGS1	target	ent-Epicatechin
MOL000073	ESR1	target	ent-Epicatechin
MOL000073	PTGS2	target	ent-Epicatechin
MOL000073	HSP90AA1	target	ent-Epicatechin
MOL000073	LACTBL1	target	ent-Epicatechin
MOL000098	PTGS1	target	quercetin
MOL000098	AR	target	quercetin
MOL000098	PPARG	target	quercetin
MOL000098	PTGS2	target	quercetin
MOL000098	HSP90AA1	target	quercetin
MOL000098	NCOA2	target	quercetin
MOL000098	DPP4	target	quercetin
MOL000098	AKR1B1	target	quercetin
MOL000098	PRSS1	target	quercetin
MOL000098	TOP2B	target	quercetin
MOL000098	SERPIND1	target	quercetin
MOL000098	KCNH2	target	quercetin
MOL000098	SCN5A	target	quercetin
MOL000098	F7	target	quercetin
MOL000098	ADRB2	target	quercetin
MOL000098	MMP3	target	quercetin
MOL000098	F7	target	quercetin
MOL000098	NOS1AP	target	quercetin
MOL000098	RXRA	target	quercetin
MOL000098	ACHE	target	quercetin
MOL000098	GABRA1	target	quercetin
MOL000098	MAOB	target	quercetin
MOL000098	RELA	target	quercetin
MOL000098	EGFR	target	quercetin
MOL000098	AKT1	target	quercetin
MOL000098	VEGFA	target	quercetin
MOL000098	CCND1	target	quercetin
MOL000098	BCL2	target	quercetin
MOL000098	BCL2L1	target	quercetin
MOL000098	FOS	target	quercetin
MOL000098	CDKN1A	target	quercetin
MOL000098	EIF6	target	quercetin
MOL000098	BAX	target	quercetin
MOL000098	CASP9	target	quercetin
MOL000098	PLAU	target	quercetin
MOL000098	MMP2	target	quercetin
MOL000098	MMP9	target	quercetin
MOL000098	MAPK1	target	quercetin
MOL000098	IL10	target	quercetin
MOL000098	EGF	target	quercetin
MOL000098	RB1	target	quercetin
MOL000098	CD40LG	target	quercetin
MOL000098	JUN	target	quercetin
MOL000098	IL6	target	quercetin
MOL000098	AHSA1	target	quercetin
MOL000098	CASP3	target	quercetin
MOL000098	TP53	target	quercetin
MOL000098	ELK1	target	quercetin
MOL000098	NFKBIA	target	quercetin
MOL000098	POR	target	quercetin
MOL000098	ODC1	target	quercetin
MOL000098	XDH	target	quercetin
MOL000098	CASP8	target	quercetin
MOL000098	TOP1	target	quercetin
MOL000098	SOD1	target	quercetin
MOL000098	PRKCA	target	quercetin
MOL000098	MMP1	target	quercetin
MOL000098	HIF1A	target	quercetin
MOL000098	STAT1	target	quercetin
MOL000098	RUNX1T1	target	quercetin
MOL000098	CDK1	target	quercetin
MOL000098	HSPA5	target	quercetin
MOL000098	ERBB2	target	quercetin
MOL000098	PPARG	target	quercetin
MOL000098	ACACA	target	quercetin
MOL000098	HMOX1	target	quercetin
MOL000098	CYP3A4	target	quercetin
MOL000098	CYP1A2	target	quercetin
MOL000098	CAV1	target	quercetin
MOL000098	MYC	target	quercetin
MOL000098	F3	target	quercetin
MOL000098	GJA1	target	quercetin
MOL000098	CYP1A1	target	quercetin
MOL000098	ICAM1	target	quercetin
MOL000098	IL1B	target	quercetin
MOL000098	CCL2	target	quercetin
MOL000098	SELE	target	quercetin
MOL000098	VCAM1	target	quercetin
MOL000098	PTGER3	target	quercetin
MOL000098	CXCL8	target	quercetin
MOL000098	PRKCB	target	quercetin
MOL000098	BIRC5	target	quercetin
MOL000098	DUOX2	target	quercetin
MOL000098	NOS3	target	quercetin
MOL000098	HSPB1	target	quercetin
MOL000098	TGFB1	target	quercetin
MOL000098	SULT1E1	target	quercetin
MOL000098	MGAM	target	quercetin
MOL000098	IL2	target	quercetin
MOL000098	NR1I2	target	quercetin
MOL000098	CYP1B1	target	quercetin
MOL000098	CCNB1	target	quercetin
MOL000098	PLAT	target	quercetin
MOL000098	THBD	target	quercetin
MOL000098	SERPINE1	target	quercetin
MOL000098	COL1A1	target	quercetin
MOL000098	IFNG	target	quercetin
MOL000098	ALOX5	target	quercetin
MOL000098	IL1A	target	quercetin
MOL000098	MPO	target	quercetin
MOL000098	TOP2A	target	quercetin
MOL000098	NCF1	target	quercetin
MOL000098	ABCG2	target	quercetin
MOL000098	HAS2	target	quercetin
MOL000098	GSTP1	target	quercetin
MOL000098	NFE2L2	target	quercetin
MOL000098	NQO1	target	quercetin
MOL000098	PARP1	target	quercetin
MOL000098	AHR	target	quercetin
MOL000098	PSMD3	target	quercetin
MOL000098	SLC2A4	target	quercetin
MOL000098	COL3A1	target	quercetin
MOL000098	CXCL11	target	quercetin
MOL000098	CXCL2	target	quercetin
MOL000098	DCAF5	target	quercetin
MOL000098	NR1I3	target	quercetin
MOL000098	CHEK2	target	quercetin
MOL000098	INSR	target	quercetin
MOL000098	CLDN4	target	quercetin
MOL000098	PPARA	target	quercetin
MOL000098	PPARD	target	quercetin
MOL000098	HSF1	target	quercetin
MOL000098	CRP	target	quercetin
MOL000098	CXCL10	target	quercetin
MOL000098	CHUK	target	quercetin
MOL000098	SPP1	target	quercetin
MOL000098	RUNX2	target	quercetin
MOL000098	RASSF1	target	quercetin
MOL000098	E2F1	target	quercetin
MOL000098	E2F2	target	quercetin
MOL000098	ACPP	target	quercetin
MOL000098	CTSD	target	quercetin
MOL000098	IGFBP3	target	quercetin
MOL000098	IGF2	target	quercetin
MOL000098	CD40LG	target	quercetin
MOL000098	IRF1	target	quercetin
MOL000098	ERBB3	target	quercetin
MOL000098	PON1	target	quercetin
MOL000098	DIO1	target	quercetin
MOL000098	PCOLCE	target	quercetin
MOL000098	NPEPPS	target	quercetin
MOL000098	HK2	target	quercetin
MOL000098	NKX3-1	target	quercetin
MOL000098	RASA1	target	quercetin
MOL000098	GSTM1	target	quercetin
MOL000098	GSTM2	target	quercetin
MOL000098	PTGS1	target	quercetin
MOL000098	AR	target	quercetin
MOL000098	PPARG	target	quercetin
MOL000098	PTGS2	target	quercetin
MOL000098	HSP90AA1	target	quercetin
MOL000098	NCOA2	target	quercetin
MOL000098	DPP4	target	quercetin
MOL000098	AKR1B1	target	quercetin
MOL000098	PRSS1	target	quercetin
MOL000098	TOP2B	target	quercetin
MOL000098	SERPIND1	target	quercetin
MOL000098	KCNH2	target	quercetin
MOL000098	SCN5A	target	quercetin
MOL000098	F7	target	quercetin
MOL000098	ADRB2	target	quercetin
MOL000098	MMP3	target	quercetin
MOL000098	F7	target	quercetin
MOL000098	NOS1AP	target	quercetin
MOL000098	RXRA	target	quercetin
MOL000098	ACHE	target	quercetin
MOL000098	GABRA1	target	quercetin
MOL000098	MAOB	target	quercetin
MOL000098	RELA	target	quercetin
MOL000098	EGFR	target	quercetin
MOL000098	AKT1	target	quercetin
MOL000098	VEGFA	target	quercetin
MOL000098	CCND1	target	quercetin
MOL000098	BCL2	target	quercetin
MOL000098	BCL2L1	target	quercetin
MOL000098	FOS	target	quercetin
MOL000098	CDKN1A	target	quercetin
MOL000098	EIF6	target	quercetin
MOL000098	BAX	target	quercetin
MOL000098	CASP9	target	quercetin
MOL000098	PLAU	target	quercetin
MOL000098	MMP2	target	quercetin
MOL000098	MMP9	target	quercetin
MOL000098	MAPK1	target	quercetin
MOL000098	IL10	target	quercetin
MOL000098	EGF	target	quercetin
MOL000098	RB1	target	quercetin
MOL000098	CD40LG	target	quercetin
MOL000098	JUN	target	quercetin
MOL000098	IL6	target	quercetin
MOL000098	AHSA1	target	quercetin
MOL000098	CASP3	target	quercetin
MOL000098	TP53	target	quercetin
MOL000098	ELK1	target	quercetin
MOL000098	NFKBIA	target	quercetin
MOL000098	POR	target	quercetin
MOL000098	ODC1	target	quercetin
MOL000098	XDH	target	quercetin
MOL000098	CASP8	target	quercetin
MOL000098	TOP1	target	quercetin
MOL000098	SOD1	target	quercetin
MOL000098	PRKCA	target	quercetin
MOL000098	MMP1	target	quercetin
MOL000098	HIF1A	target	quercetin
MOL000098	STAT1	target	quercetin
MOL000098	RUNX1T1	target	quercetin
MOL000098	CDK1	target	quercetin
MOL000098	HSPA5	target	quercetin
MOL000098	ERBB2	target	quercetin
MOL000098	PPARG	target	quercetin
MOL000098	ACACA	target	quercetin
MOL000098	HMOX1	target	quercetin
MOL000098	CYP3A4	target	quercetin
MOL000098	CYP1A2	target	quercetin
MOL000098	CAV1	target	quercetin
MOL000098	MYC	target	quercetin
MOL000098	F3	target	quercetin
MOL000098	GJA1	target	quercetin
MOL000098	CYP1A1	target	quercetin
MOL000098	ICAM1	target	quercetin
MOL000098	IL1B	target	quercetin
MOL000098	CCL2	target	quercetin
MOL000098	SELE	target	quercetin
MOL000098	VCAM1	target	quercetin
MOL000098	PTGER3	target	quercetin
MOL000098	CXCL8	target	quercetin
MOL000098	PRKCB	target	quercetin
MOL000098	BIRC5	target	quercetin
MOL000098	DUOX2	target	quercetin
MOL000098	NOS3	target	quercetin
MOL000098	HSPB1	target	quercetin
MOL000098	TGFB1	target	quercetin
MOL000098	SULT1E1	target	quercetin
MOL000098	MGAM	target	quercetin
MOL000098	IL2	target	quercetin
MOL000098	NR1I2	target	quercetin
MOL000098	CYP1B1	target	quercetin
MOL000098	CCNB1	target	quercetin
MOL000098	PLAT	target	quercetin
MOL000098	THBD	target	quercetin
MOL000098	SERPINE1	target	quercetin
MOL000098	COL1A1	target	quercetin
MOL000098	IFNG	target	quercetin
MOL000098	ALOX5	target	quercetin
MOL000098	IL1A	target	quercetin
MOL000098	MPO	target	quercetin
MOL000098	TOP2A	target	quercetin
MOL000098	NCF1	target	quercetin
MOL000098	ABCG2	target	quercetin
MOL000098	HAS2	target	quercetin
MOL000098	GSTP1	target	quercetin
MOL000098	NFE2L2	target	quercetin
MOL000098	NQO1	target	quercetin
MOL000098	PARP1	target	quercetin
MOL000098	AHR	target	quercetin
MOL000098	PSMD3	target	quercetin
MOL000098	SLC2A4	target	quercetin
MOL000098	COL3A1	target	quercetin
MOL000098	CXCL11	target	quercetin
MOL000098	CXCL2	target	quercetin
MOL000098	DCAF5	target	quercetin
MOL000098	NR1I3	target	quercetin
MOL000098	CHEK2	target	quercetin
MOL000098	INSR	target	quercetin
MOL000098	CLDN4	target	quercetin
MOL000098	PPARA	target	quercetin
MOL000098	PPARD	target	quercetin
MOL000098	HSF1	target	quercetin
MOL000098	CRP	target	quercetin
MOL000098	CXCL10	target	quercetin
MOL000098	CHUK	target	quercetin
MOL000098	SPP1	target	quercetin
MOL000098	RUNX2	target	quercetin
MOL000098	RASSF1	target	quercetin
MOL000098	E2F1	target	quercetin
MOL000098	E2F2	target	quercetin
MOL000098	ACPP	target	quercetin
MOL000098	CTSD	target	quercetin
MOL000098	IGFBP3	target	quercetin
MOL000098	IGF2	target	quercetin
MOL000098	CD40LG	target	quercetin
MOL000098	IRF1	target	quercetin
MOL000098	ERBB3	target	quercetin
MOL000098	PON1	target	quercetin
MOL000098	DIO1	target	quercetin
MOL000098	PCOLCE	target	quercetin
MOL000098	NPEPPS	target	quercetin
MOL000098	HK2	target	quercetin
MOL000098	NKX3-1	target	quercetin
MOL000098	RASA1	target	quercetin
MOL000098	GSTM1	target	quercetin
MOL000098	GSTM2	target	quercetin
MOL000098	PTGS1	target	quercetin
MOL000098	AR	target	quercetin
MOL000098	PPARG	target	quercetin
MOL000098	PTGS2	target	quercetin
MOL000098	HSP90AA1	target	quercetin
MOL000098	NCOA2	target	quercetin
MOL000098	DPP4	target	quercetin
MOL000098	AKR1B1	target	quercetin
MOL000098	PRSS1	target	quercetin
MOL000098	TOP2B	target	quercetin
MOL000098	SERPIND1	target	quercetin
MOL000098	KCNH2	target	quercetin
MOL000098	SCN5A	target	quercetin
MOL000098	F7	target	quercetin
MOL000098	ADRB2	target	quercetin
MOL000098	MMP3	target	quercetin
MOL000098	F7	target	quercetin
MOL000098	NOS1AP	target	quercetin
MOL000098	RXRA	target	quercetin
MOL000098	ACHE	target	quercetin
MOL000098	GABRA1	target	quercetin
MOL000098	MAOB	target	quercetin
MOL000098	RELA	target	quercetin
MOL000098	EGFR	target	quercetin
MOL000098	AKT1	target	quercetin
MOL000098	VEGFA	target	quercetin
MOL000098	CCND1	target	quercetin
MOL000098	BCL2	target	quercetin
MOL000098	BCL2L1	target	quercetin
MOL000098	FOS	target	quercetin
MOL000098	CDKN1A	target	quercetin
MOL000098	EIF6	target	quercetin
MOL000098	BAX	target	quercetin
MOL000098	CASP9	target	quercetin
MOL000098	PLAU	target	quercetin
MOL000098	MMP2	target	quercetin
MOL000098	MMP9	target	quercetin
MOL000098	MAPK1	target	quercetin
MOL000098	IL10	target	quercetin
MOL000098	EGF	target	quercetin
MOL000098	RB1	target	quercetin
MOL000098	CD40LG	target	quercetin
MOL000098	JUN	target	quercetin
MOL000098	IL6	target	quercetin
MOL000098	AHSA1	target	quercetin
MOL000098	CASP3	target	quercetin
MOL000098	TP53	target	quercetin
MOL000098	ELK1	target	quercetin
MOL000098	NFKBIA	target	quercetin
MOL000098	POR	target	quercetin
MOL000098	ODC1	target	quercetin
MOL000098	XDH	target	quercetin
MOL000098	CASP8	target	quercetin
MOL000098	TOP1	target	quercetin
MOL000098	SOD1	target	quercetin
MOL000098	PRKCA	target	quercetin
MOL000098	MMP1	target	quercetin
MOL000098	HIF1A	target	quercetin
MOL000098	STAT1	target	quercetin
MOL000098	RUNX1T1	target	quercetin
MOL000098	CDK1	target	quercetin
MOL000098	HSPA5	target	quercetin
MOL000098	ERBB2	target	quercetin
MOL000098	PPARG	target	quercetin
MOL000098	ACACA	target	quercetin
MOL000098	HMOX1	target	quercetin
MOL000098	CYP3A4	target	quercetin
MOL000098	CYP1A2	target	quercetin
MOL000098	CAV1	target	quercetin
MOL000098	MYC	target	quercetin
MOL000098	F3	target	quercetin
MOL000098	GJA1	target	quercetin
MOL000098	CYP1A1	target	quercetin
MOL000098	ICAM1	target	quercetin
MOL000098	IL1B	target	quercetin
MOL000098	CCL2	target	quercetin
MOL000098	SELE	target	quercetin
MOL000098	VCAM1	target	quercetin
MOL000098	PTGER3	target	quercetin
MOL000098	CXCL8	target	quercetin
MOL000098	PRKCB	target	quercetin
MOL000098	BIRC5	target	quercetin
MOL000098	DUOX2	target	quercetin
MOL000098	NOS3	target	quercetin
MOL000098	HSPB1	target	quercetin
MOL000098	TGFB1	target	quercetin
MOL000098	SULT1E1	target	quercetin
MOL000098	MGAM	target	quercetin
MOL000098	IL2	target	quercetin
MOL000098	NR1I2	target	quercetin
MOL000098	CYP1B1	target	quercetin
MOL000098	CCNB1	target	quercetin
MOL000098	PLAT	target	quercetin
MOL000098	THBD	target	quercetin
MOL000098	SERPINE1	target	quercetin
MOL000098	COL1A1	target	quercetin
MOL000098	IFNG	target	quercetin
MOL000098	ALOX5	target	quercetin
MOL000098	IL1A	target	quercetin
MOL000098	MPO	target	quercetin
MOL000098	TOP2A	target	quercetin
MOL000098	NCF1	target	quercetin
MOL000098	ABCG2	target	quercetin
MOL000098	HAS2	target	quercetin
MOL000098	GSTP1	target	quercetin
MOL000098	NFE2L2	target	quercetin
MOL000098	NQO1	target	quercetin
MOL000098	PARP1	target	quercetin
MOL000098	AHR	target	quercetin
MOL000098	PSMD3	target	quercetin
MOL000098	SLC2A4	target	quercetin
MOL000098	COL3A1	target	quercetin
MOL000098	CXCL11	target	quercetin
MOL000098	CXCL2	target	quercetin
MOL000098	DCAF5	target	quercetin
MOL000098	NR1I3	target	quercetin
MOL000098	CHEK2	target	quercetin
MOL000098	INSR	target	quercetin
MOL000098	CLDN4	target	quercetin
MOL000098	PPARA	target	quercetin
MOL000098	PPARD	target	quercetin
MOL000098	HSF1	target	quercetin
MOL000098	CRP	target	quercetin
MOL000098	CXCL10	target	quercetin
MOL000098	CHUK	target	quercetin
MOL000098	SPP1	target	quercetin
MOL000098	RUNX2	target	quercetin
MOL000098	RASSF1	target	quercetin
MOL000098	E2F1	target	quercetin
MOL000098	E2F2	target	quercetin
MOL000098	ACPP	target	quercetin
MOL000098	CTSD	target	quercetin
MOL000098	IGFBP3	target	quercetin
MOL000098	IGF2	target	quercetin
MOL000098	CD40LG	target	quercetin
MOL000098	IRF1	target	quercetin
MOL000098	ERBB3	target	quercetin
MOL000098	PON1	target	quercetin
MOL000098	DIO1	target	quercetin
MOL000098	PCOLCE	target	quercetin
MOL000098	NPEPPS	target	quercetin
MOL000098	HK2	target	quercetin
MOL000098	NKX3-1	target	quercetin
MOL000098	RASA1	target	quercetin
MOL000098	GSTM1	target	quercetin
MOL000098	GSTM2	target	quercetin
MOL000098	PTGS1	target	quercetin
MOL000098	AR	target	quercetin
MOL000098	PPARG	target	quercetin
MOL000098	PTGS2	target	quercetin
MOL000098	HSP90AA1	target	quercetin
MOL000098	NCOA2	target	quercetin
MOL000098	DPP4	target	quercetin
MOL000098	AKR1B1	target	quercetin
MOL000098	PRSS1	target	quercetin
MOL000098	TOP2B	target	quercetin
MOL000098	SERPIND1	target	quercetin
MOL000098	KCNH2	target	quercetin
MOL000098	SCN5A	target	quercetin
MOL000098	F7	target	quercetin
MOL000098	ADRB2	target	quercetin
MOL000098	MMP3	target	quercetin
MOL000098	F7	target	quercetin
MOL000098	NOS1AP	target	quercetin
MOL000098	RXRA	target	quercetin
MOL000098	ACHE	target	quercetin
MOL000098	GABRA1	target	quercetin
MOL000098	MAOB	target	quercetin
MOL000098	RELA	target	quercetin
MOL000098	EGFR	target	quercetin
MOL000098	AKT1	target	quercetin
MOL000098	VEGFA	target	quercetin
MOL000098	CCND1	target	quercetin
MOL000098	BCL2	target	quercetin
MOL000098	BCL2L1	target	quercetin
MOL000098	FOS	target	quercetin
MOL000098	CDKN1A	target	quercetin
MOL000098	EIF6	target	quercetin
MOL000098	BAX	target	quercetin
MOL000098	CASP9	target	quercetin
MOL000098	PLAU	target	quercetin
MOL000098	MMP2	target	quercetin
MOL000098	MMP9	target	quercetin
MOL000098	MAPK1	target	quercetin
MOL000098	IL10	target	quercetin
MOL000098	EGF	target	quercetin
MOL000098	RB1	target	quercetin
MOL000098	CD40LG	target	quercetin
MOL000098	JUN	target	quercetin
MOL000098	IL6	target	quercetin
MOL000098	AHSA1	target	quercetin
MOL000098	CASP3	target	quercetin
MOL000098	TP53	target	quercetin
MOL000098	ELK1	target	quercetin
MOL000098	NFKBIA	target	quercetin
MOL000098	POR	target	quercetin
MOL000098	ODC1	target	quercetin
MOL000098	XDH	target	quercetin
MOL000098	CASP8	target	quercetin
MOL000098	TOP1	target	quercetin
MOL000098	SOD1	target	quercetin
MOL000098	PRKCA	target	quercetin
MOL000098	MMP1	target	quercetin
MOL000098	HIF1A	target	quercetin
MOL000098	STAT1	target	quercetin
MOL000098	RUNX1T1	target	quercetin
MOL000098	CDK1	target	quercetin
MOL000098	HSPA5	target	quercetin
MOL000098	ERBB2	target	quercetin
MOL000098	PPARG	target	quercetin
MOL000098	ACACA	target	quercetin
MOL000098	HMOX1	target	quercetin
MOL000098	CYP3A4	target	quercetin
MOL000098	CYP1A2	target	quercetin
MOL000098	CAV1	target	quercetin
MOL000098	MYC	target	quercetin
MOL000098	F3	target	quercetin
MOL000098	GJA1	target	quercetin
MOL000098	CYP1A1	target	quercetin
MOL000098	ICAM1	target	quercetin
MOL000098	IL1B	target	quercetin
MOL000098	CCL2	target	quercetin
MOL000098	SELE	target	quercetin
MOL000098	VCAM1	target	quercetin
MOL000098	PTGER3	target	quercetin
MOL000098	CXCL8	target	quercetin
MOL000098	PRKCB	target	quercetin
MOL000098	BIRC5	target	quercetin
MOL000098	DUOX2	target	quercetin
MOL000098	NOS3	target	quercetin
MOL000098	HSPB1	target	quercetin
MOL000098	TGFB1	target	quercetin
MOL000098	SULT1E1	target	quercetin
MOL000098	MGAM	target	quercetin
MOL000098	IL2	target	quercetin
MOL000098	NR1I2	target	quercetin
MOL000098	CYP1B1	target	quercetin
MOL000098	CCNB1	target	quercetin
MOL000098	PLAT	target	quercetin
MOL000098	THBD	target	quercetin
MOL000098	SERPINE1	target	quercetin
MOL000098	COL1A1	target	quercetin
MOL000098	IFNG	target	quercetin
MOL000098	ALOX5	target	quercetin
MOL000098	IL1A	target	quercetin
MOL000098	MPO	target	quercetin
MOL000098	TOP2A	target	quercetin
MOL000098	NCF1	target	quercetin
MOL000098	ABCG2	target	quercetin
MOL000098	HAS2	target	quercetin
MOL000098	GSTP1	target	quercetin
MOL000098	NFE2L2	target	quercetin
MOL000098	NQO1	target	quercetin
MOL000098	PARP1	target	quercetin
MOL000098	AHR	target	quercetin
MOL000098	PSMD3	target	quercetin
MOL000098	SLC2A4	target	quercetin
MOL000098	COL3A1	target	quercetin
MOL000098	CXCL11	target	quercetin
MOL000098	CXCL2	target	quercetin
MOL000098	DCAF5	target	quercetin
MOL000098	NR1I3	target	quercetin
MOL000098	CHEK2	target	quercetin
MOL000098	INSR	target	quercetin
MOL000098	CLDN4	target	quercetin
MOL000098	PPARA	target	quercetin
MOL000098	PPARD	target	quercetin
MOL000098	HSF1	target	quercetin
MOL000098	CRP	target	quercetin
MOL000098	CXCL10	target	quercetin
MOL000098	CHUK	target	quercetin
MOL000098	SPP1	target	quercetin
MOL000098	RUNX2	target	quercetin
MOL000098	RASSF1	target	quercetin
MOL000098	E2F1	target	quercetin
MOL000098	E2F2	target	quercetin
MOL000098	ACPP	target	quercetin
MOL000098	CTSD	target	quercetin
MOL000098	IGFBP3	target	quercetin
MOL000098	IGF2	target	quercetin
MOL000098	CD40LG	target	quercetin
MOL000098	IRF1	target	quercetin
MOL000098	ERBB3	target	quercetin
MOL000098	PON1	target	quercetin
MOL000098	DIO1	target	quercetin
MOL000098	PCOLCE	target	quercetin
MOL000098	NPEPPS	target	quercetin
MOL000098	HK2	target	quercetin
MOL000098	NKX3-1	target	quercetin
MOL000098	RASA1	target	quercetin
MOL000098	GSTM1	target	quercetin
MOL000098	GSTM2	target	quercetin
MOL000173	NOS2	target	wogonin
MOL000173	PTGS1	target	wogonin
MOL000173	ESR1	target	wogonin
MOL000173	AR	target	wogonin
MOL000173	SCN5A	target	wogonin
MOL000173	PPARG	target	wogonin
MOL000173	PTGS2	target	wogonin
MOL000173	RXRA	target	wogonin
MOL000173	PDE3A	target	wogonin
MOL000173	DPP4	target	wogonin
MOL000173	MAPK14	target	wogonin
MOL000173	GSK3B	target	wogonin
MOL000173	HSP90AA1	target	wogonin
MOL000173	CDK2	target	wogonin
MOL000173	CHEK1	target	wogonin
MOL000173	PRSS1	target	wogonin
MOL000173	CALM2	target	wogonin
MOL000173	ADRB2	target	wogonin
MOL000173	GABRA1	target	wogonin
MOL000173	RELA	target	wogonin
MOL000173	AKT1	target	wogonin
MOL000173	CCND1	target	wogonin
MOL000173	BCL2	target	wogonin
MOL000173	CDKN1A	target	wogonin
MOL000173	EIF6	target	wogonin
MOL000173	BAX	target	wogonin
MOL000173	CASP9	target	wogonin
MOL000173	KDR	target	wogonin
MOL000173	CD40LG	target	wogonin
MOL000173	JUN	target	wogonin
MOL000173	IL6	target	wogonin
MOL000173	AHSA1	target	wogonin
MOL000173	CASP3	target	wogonin
MOL000173	TP53	target	wogonin
MOL000173	BBC3	target	wogonin
MOL000173	TEP1	target	wogonin
MOL000173	MMP1	target	wogonin
MOL000173	CCL2	target	wogonin
MOL000173	PRKCD	target	wogonin
MOL000173	PTGER3	target	wogonin
MOL000173	FN1	target	wogonin
MOL000173	CXCL8	target	wogonin
MOL000173	MCL1	target	wogonin
MOL000211	PGR	target	Mairin
MOL000211	PGR	target	Mairin
MOL000211	PGR	target	Mairin
MOL000239	NOS2	target	Jaranol
MOL000239	PTGS1	target	Jaranol
MOL000239	AR	target	Jaranol
MOL000239	SCN5A	target	Jaranol
MOL000239	PTGS2	target	Jaranol
MOL000239	ESR2	target	Jaranol
MOL000239	DPP4	target	Jaranol
MOL000239	HSP90AA1	target	Jaranol
MOL000239	CDK2	target	Jaranol
MOL000239	CHEK1	target	Jaranol
MOL000239	PRSS1	target	Jaranol
MOL000239	NCOA2	target	Jaranol
MOL000239	CALM2	target	Jaranol
MOL000239	NOS2	target	Jaranol
MOL000239	PTGS1	target	Jaranol
MOL000239	AR	target	Jaranol
MOL000239	SCN5A	target	Jaranol
MOL000239	PTGS2	target	Jaranol
MOL000239	ESR2	target	Jaranol
MOL000239	DPP4	target	Jaranol
MOL000239	HSP90AA1	target	Jaranol
MOL000239	CDK2	target	Jaranol
MOL000239	CHEK1	target	Jaranol
MOL000239	PRSS1	target	Jaranol
MOL000239	NCOA2	target	Jaranol
MOL000239	CALM2	target	Jaranol
MOL000296	PGR	target	hederagenin
MOL000296	NCOA2	target	hederagenin
MOL000296	CHRM3	target	hederagenin
MOL000296	CHRM1	target	hederagenin
MOL000296	CHRM2	target	hederagenin
MOL000296	ADRA1B	target	hederagenin
MOL000296	GABRA1	target	hederagenin
MOL000296	GRIA2	target	hederagenin
MOL000296	ADH1B	target	hederagenin
MOL000296	ADH1C	target	hederagenin
MOL000296	LYZ	target	hederagenin
MOL000296	PTGS1	target	hederagenin
MOL000296	SCN5A	target	hederagenin
MOL000296	PTGS2	target	hederagenin
MOL000296	RXRA	target	hederagenin
MOL000296	PDE3A	target	hederagenin
MOL000296	SLC6A2	target	hederagenin
MOL000313	CHRM3	target	Galgravin
MOL000313	CHRM1	target	Galgravin
MOL000313	ESR1	target	Galgravin
MOL000313	SCN5A	target	Galgravin
MOL000313	PTGS2	target	Galgravin
MOL000313	ADRA2C	target	Galgravin
MOL000313	RXRA	target	Galgravin
MOL000313	ADRA1B	target	Galgravin
MOL000313	SLC6A3	target	Galgravin
MOL000313	ADRB2	target	Galgravin
MOL000313	HSP90AA1	target	Galgravin
MOL000313	NCOA2	target	Galgravin
MOL000313	CALM2	target	Galgravin
MOL000313	KCNH2	target	Galgravin
MOL000313	RXRB	target	Galgravin
MOL000314	CHRM3	target	(2S,3S,4S,5S)-2,5-bis(3,4-dimethoxyphenyl)-3,4-dimethyltetrahydrofuran
MOL000314	KCNH2	target	(2S,3S,4S,5S)-2,5-bis(3,4-dimethoxyphenyl)-3,4-dimethyltetrahydrofuran
MOL000314	CHRM1	target	(2S,3S,4S,5S)-2,5-bis(3,4-dimethoxyphenyl)-3,4-dimethyltetrahydrofuran
MOL000314	ESR1	target	(2S,3S,4S,5S)-2,5-bis(3,4-dimethoxyphenyl)-3,4-dimethyltetrahydrofuran
MOL000314	SCN5A	target	(2S,3S,4S,5S)-2,5-bis(3,4-dimethoxyphenyl)-3,4-dimethyltetrahydrofuran
MOL000314	PTGS2	target	(2S,3S,4S,5S)-2,5-bis(3,4-dimethoxyphenyl)-3,4-dimethyltetrahydrofuran
MOL000314	ADRA1B	target	(2S,3S,4S,5S)-2,5-bis(3,4-dimethoxyphenyl)-3,4-dimethyltetrahydrofuran
MOL000314	SLC6A3	target	(2S,3S,4S,5S)-2,5-bis(3,4-dimethoxyphenyl)-3,4-dimethyltetrahydrofuran
MOL000314	HSP90AA1	target	(2S,3S,4S,5S)-2,5-bis(3,4-dimethoxyphenyl)-3,4-dimethyltetrahydrofuran
MOL000314	NCOA2	target	(2S,3S,4S,5S)-2,5-bis(3,4-dimethoxyphenyl)-3,4-dimethyltetrahydrofuran
MOL000314	CALM2	target	(2S,3S,4S,5S)-2,5-bis(3,4-dimethoxyphenyl)-3,4-dimethyltetrahydrofuran
MOL000354	NOS2	target	isorhamnetin
MOL000354	PTGS1	target	isorhamnetin
MOL000354	ESR1	target	isorhamnetin
MOL000354	AR	target	isorhamnetin
MOL000354	PPARG	target	isorhamnetin
MOL000354	PTGS2	target	isorhamnetin
MOL000354	ESR2	target	isorhamnetin
MOL000354	DPP4	target	isorhamnetin
MOL000354	MAPK14	target	isorhamnetin
MOL000354	GSK3B	target	isorhamnetin
MOL000354	HSP90AA1	target	isorhamnetin
MOL000354	CDK2	target	isorhamnetin
MOL000354	PRSS1	target	isorhamnetin
MOL000354	CCNA2	target	isorhamnetin
MOL000354	NCOA2	target	isorhamnetin
MOL000354	CALM2	target	isorhamnetin
MOL000354	PYGM	target	isorhamnetin
MOL000354	PPARD	target	isorhamnetin
MOL000354	CHEK1	target	isorhamnetin
MOL000354	AKR1B1	target	isorhamnetin
MOL000354	NCOA1	target	isorhamnetin
MOL000354	F7	target	isorhamnetin
MOL000354	SERPIND1	target	isorhamnetin
MOL000354	ACHE	target	isorhamnetin
MOL000354	GABRA1	target	isorhamnetin
MOL000354	MAOB	target	isorhamnetin
MOL000354	GRIA2	target	isorhamnetin
MOL000354	RELA	target	isorhamnetin
MOL000354	XDH	target	isorhamnetin
MOL000354	NCF1	target	isorhamnetin
MOL000354	OLR1	target	isorhamnetin
MOL000354	NOS2	target	isorhamnetin
MOL000354	PTGS1	target	isorhamnetin
MOL000354	ESR1	target	isorhamnetin
MOL000354	AR	target	isorhamnetin
MOL000354	PPARG	target	isorhamnetin
MOL000354	PTGS2	target	isorhamnetin
MOL000354	ESR2	target	isorhamnetin
MOL000354	DPP4	target	isorhamnetin
MOL000354	MAPK14	target	isorhamnetin
MOL000354	GSK3B	target	isorhamnetin
MOL000354	HSP90AA1	target	isorhamnetin
MOL000354	CDK2	target	isorhamnetin
MOL000354	PRSS1	target	isorhamnetin
MOL000354	CCNA2	target	isorhamnetin
MOL000354	NCOA2	target	isorhamnetin
MOL000354	CALM2	target	isorhamnetin
MOL000354	PYGM	target	isorhamnetin
MOL000354	PPARD	target	isorhamnetin
MOL000354	CHEK1	target	isorhamnetin
MOL000354	AKR1B1	target	isorhamnetin
MOL000354	NCOA1	target	isorhamnetin
MOL000354	F7	target	isorhamnetin
MOL000354	SERPIND1	target	isorhamnetin
MOL000354	NOS1AP	target	isorhamnetin
MOL000354	ACHE	target	isorhamnetin
MOL000354	GABRA1	target	isorhamnetin
MOL000354	MAOB	target	isorhamnetin
MOL000354	GRIA2	target	isorhamnetin
MOL000354	RELA	target	isorhamnetin
MOL000354	XDH	target	isorhamnetin
MOL000354	NCF1	target	isorhamnetin
MOL000354	OLR1	target	isorhamnetin
MOL000354	NOS2	target	isorhamnetin
MOL000354	PTGS1	target	isorhamnetin
MOL000354	ESR1	target	isorhamnetin
MOL000354	AR	target	isorhamnetin
MOL000354	PPARG	target	isorhamnetin
MOL000354	PTGS2	target	isorhamnetin
MOL000354	ESR2	target	isorhamnetin
MOL000354	DPP4	target	isorhamnetin
MOL000354	MAPK14	target	isorhamnetin
MOL000354	GSK3B	target	isorhamnetin
MOL000354	HSP90AA1	target	isorhamnetin
MOL000354	CDK2	target	isorhamnetin
MOL000354	PRSS1	target	isorhamnetin
MOL000354	CCNA2	target	isorhamnetin
MOL000354	NCOA2	target	isorhamnetin
MOL000354	CALM2	target	isorhamnetin
MOL000354	PYGM	target	isorhamnetin
MOL000354	PPARD	target	isorhamnetin
MOL000354	CHEK1	target	isorhamnetin
MOL000354	AKR1B1	target	isorhamnetin
MOL000354	NCOA1	target	isorhamnetin
MOL000354	F7	target	isorhamnetin
MOL000354	SERPIND1	target	isorhamnetin
MOL000354	NOS1AP	target	isorhamnetin
MOL000354	ACHE	target	isorhamnetin
MOL000354	GABRA1	target	isorhamnetin
MOL000354	MAOB	target	isorhamnetin
MOL000354	GRIA2	target	isorhamnetin
MOL000354	RELA	target	isorhamnetin
MOL000354	XDH	target	isorhamnetin
MOL000354	NCF1	target	isorhamnetin
MOL000354	OLR1	target	isorhamnetin
MOL000358	PGR	target	beta-sitosterol
MOL000358	NCOA2	target	beta-sitosterol
MOL000358	PTGS1	target	beta-sitosterol
MOL000358	PTGS2	target	beta-sitosterol
MOL000358	HSP90AA1	target	beta-sitosterol
MOL000358	KCNH2	target	beta-sitosterol
MOL000358	DRD1	target	beta-sitosterol
MOL000358	CHRM3	target	beta-sitosterol
MOL000358	CHRM1	target	beta-sitosterol
MOL000358	SCN5A	target	beta-sitosterol
MOL000358	CHRM4	target	beta-sitosterol
MOL000358	PDE3A	target	beta-sitosterol
MOL000358	HTR2A	target	beta-sitosterol
MOL000358	ADRA1D	target	beta-sitosterol
MOL000358	CHRM2	target	beta-sitosterol
MOL000358	ADRA1B	target	beta-sitosterol
MOL000358	ADRB2	target	beta-sitosterol
MOL000358	CHRNA2	target	beta-sitosterol
MOL000358	SLC6A4	target	beta-sitosterol
MOL000358	OPRM1	target	beta-sitosterol
MOL000358	GABRA1	target	beta-sitosterol
MOL000358	BCL2	target	beta-sitosterol
MOL000358	BAX	target	beta-sitosterol
MOL000358	CASP9	target	beta-sitosterol
MOL000358	JUN	target	beta-sitosterol
MOL000358	CASP3	target	beta-sitosterol
MOL000358	CASP8	target	beta-sitosterol
MOL000358	PRKCA	target	beta-sitosterol
MOL000358	TGFB1	target	beta-sitosterol
MOL000358	PON1	target	beta-sitosterol
MOL000358	MAP2	target	beta-sitosterol
MOL000358	PGR	target	beta-sitosterol
MOL000358	NCOA2	target	beta-sitosterol
MOL000358	PTGS1	target	beta-sitosterol
MOL000358	PTGS2	target	beta-sitosterol
MOL000358	HSP90AA1	target	beta-sitosterol
MOL000358	KCNH2	target	beta-sitosterol
MOL000358	DRD1	target	beta-sitosterol
MOL000358	CHRM3	target	beta-sitosterol
MOL000358	CHRM1	target	beta-sitosterol
MOL000358	SCN5A	target	beta-sitosterol
MOL000358	CHRM4	target	beta-sitosterol
MOL000358	PDE3A	target	beta-sitosterol
MOL000358	HTR2A	target	beta-sitosterol
MOL000358	ADRA1D	target	beta-sitosterol
MOL000358	CHRM2	target	beta-sitosterol
MOL000358	ADRA1B	target	beta-sitosterol
MOL000358	ADRB2	target	beta-sitosterol
MOL000358	CHRNA2	target	beta-sitosterol
MOL000358	SLC6A4	target	beta-sitosterol
MOL000358	OPRM1	target	beta-sitosterol
MOL000358	GABRA1	target	beta-sitosterol
MOL000358	BCL2	target	beta-sitosterol
MOL000358	BAX	target	beta-sitosterol
MOL000358	CASP9	target	beta-sitosterol
MOL000358	JUN	target	beta-sitosterol
MOL000358	CASP3	target	beta-sitosterol
MOL000358	CASP8	target	beta-sitosterol
MOL000358	PRKCA	target	beta-sitosterol
MOL000358	TGFB1	target	beta-sitosterol
MOL000358	PON1	target	beta-sitosterol
MOL000358	MAP2	target	beta-sitosterol
MOL000358	PGR	target	beta-sitosterol
MOL000358	NCOA2	target	beta-sitosterol
MOL000358	PTGS1	target	beta-sitosterol
MOL000358	PTGS2	target	beta-sitosterol
MOL000358	HSP90AA1	target	beta-sitosterol
MOL000358	KCNH2	target	beta-sitosterol
MOL000358	DRD1	target	beta-sitosterol
MOL000358	CHRM3	target	beta-sitosterol
MOL000358	CHRM1	target	beta-sitosterol
MOL000358	SCN5A	target	beta-sitosterol
MOL000358	CHRM4	target	beta-sitosterol
MOL000358	PDE3A	target	beta-sitosterol
MOL000358	HTR2A	target	beta-sitosterol
MOL000358	ADRA1D	target	beta-sitosterol
MOL000358	CHRM2	target	beta-sitosterol
MOL000358	ADRA1B	target	beta-sitosterol
MOL000358	ADRB2	target	beta-sitosterol
MOL000358	CHRNA2	target	beta-sitosterol
MOL000358	SLC6A4	target	beta-sitosterol
MOL000358	OPRM1	target	beta-sitosterol
MOL000358	GABRA1	target	beta-sitosterol
MOL000358	BCL2	target	beta-sitosterol
MOL000358	BAX	target	beta-sitosterol
MOL000358	CASP9	target	beta-sitosterol
MOL000358	JUN	target	beta-sitosterol
MOL000358	CASP3	target	beta-sitosterol
MOL000358	CASP8	target	beta-sitosterol
MOL000358	PRKCA	target	beta-sitosterol
MOL000358	TGFB1	target	beta-sitosterol
MOL000358	PON1	target	beta-sitosterol
MOL000358	MAP2	target	beta-sitosterol
MOL000358	PGR	target	beta-sitosterol
MOL000358	NCOA2	target	beta-sitosterol
MOL000358	PTGS1	target	beta-sitosterol
MOL000358	PTGS2	target	beta-sitosterol
MOL000358	HSP90AA1	target	beta-sitosterol
MOL000358	KCNH2	target	beta-sitosterol
MOL000358	DRD1	target	beta-sitosterol
MOL000358	CHRM3	target	beta-sitosterol
MOL000358	CHRM1	target	beta-sitosterol
MOL000358	SCN5A	target	beta-sitosterol
MOL000358	CHRM4	target	beta-sitosterol
MOL000358	PDE3A	target	beta-sitosterol
MOL000358	HTR2A	target	beta-sitosterol
MOL000358	ADRA1D	target	beta-sitosterol
MOL000358	CHRM2	target	beta-sitosterol
MOL000358	ADRA1B	target	beta-sitosterol
MOL000358	ADRB2	target	beta-sitosterol
MOL000358	CHRNA2	target	beta-sitosterol
MOL000358	SLC6A4	target	beta-sitosterol
MOL000358	OPRM1	target	beta-sitosterol
MOL000358	GABRA1	target	beta-sitosterol
MOL000358	BCL2	target	beta-sitosterol
MOL000358	BAX	target	beta-sitosterol
MOL000358	CASP9	target	beta-sitosterol
MOL000358	JUN	target	beta-sitosterol
MOL000358	CASP3	target	beta-sitosterol
MOL000358	CASP8	target	beta-sitosterol
MOL000358	PRKCA	target	beta-sitosterol
MOL000358	TGFB1	target	beta-sitosterol
MOL000358	PON1	target	beta-sitosterol
MOL000358	MAP2	target	beta-sitosterol
MOL000358	PGR	target	beta-sitosterol
MOL000358	NCOA2	target	beta-sitosterol
MOL000358	PTGS1	target	beta-sitosterol
MOL000358	PTGS2	target	beta-sitosterol
MOL000358	HSP90AA1	target	beta-sitosterol
MOL000358	KCNH2	target	beta-sitosterol
MOL000358	DRD1	target	beta-sitosterol
MOL000358	CHRM3	target	beta-sitosterol
MOL000358	CHRM1	target	beta-sitosterol
MOL000358	SCN5A	target	beta-sitosterol
MOL000358	CHRM4	target	beta-sitosterol
MOL000358	PDE3A	target	beta-sitosterol
MOL000358	HTR2A	target	beta-sitosterol
MOL000358	ADRA1D	target	beta-sitosterol
MOL000358	CHRM2	target	beta-sitosterol
MOL000358	ADRA1B	target	beta-sitosterol
MOL000358	ADRB2	target	beta-sitosterol
MOL000358	CHRNA2	target	beta-sitosterol
MOL000358	SLC6A4	target	beta-sitosterol
MOL000358	OPRM1	target	beta-sitosterol
MOL000358	GABRA1	target	beta-sitosterol
MOL000358	BCL2	target	beta-sitosterol
MOL000358	BAX	target	beta-sitosterol
MOL000358	CASP9	target	beta-sitosterol
MOL000358	JUN	target	beta-sitosterol
MOL000358	CASP3	target	beta-sitosterol
MOL000358	CASP8	target	beta-sitosterol
MOL000358	PRKCA	target	beta-sitosterol
MOL000358	TGFB1	target	beta-sitosterol
MOL000358	PON1	target	beta-sitosterol
MOL000358	MAP2	target	beta-sitosterol
MOL000358	PGR	target	beta-sitosterol
MOL000358	NCOA2	target	beta-sitosterol
MOL000358	PTGS1	target	beta-sitosterol
MOL000358	PTGS2	target	beta-sitosterol
MOL000358	HSP90AA1	target	beta-sitosterol
MOL000358	KCNH2	target	beta-sitosterol
MOL000358	DRD1	target	beta-sitosterol
MOL000358	CHRM3	target	beta-sitosterol
MOL000358	CHRM1	target	beta-sitosterol
MOL000358	SCN5A	target	beta-sitosterol
MOL000358	CHRM4	target	beta-sitosterol
MOL000358	PDE3A	target	beta-sitosterol
MOL000358	HTR2A	target	beta-sitosterol
MOL000358	ADRA1D	target	beta-sitosterol
MOL000358	CHRM2	target	beta-sitosterol
MOL000358	ADRA1B	target	beta-sitosterol
MOL000358	ADRB2	target	beta-sitosterol
MOL000358	CHRNA2	target	beta-sitosterol
MOL000358	SLC6A4	target	beta-sitosterol
MOL000358	OPRM1	target	beta-sitosterol
MOL000358	GABRA1	target	beta-sitosterol
MOL000358	BCL2	target	beta-sitosterol
MOL000358	BAX	target	beta-sitosterol
MOL000358	CASP9	target	beta-sitosterol
MOL000358	JUN	target	beta-sitosterol
MOL000358	CASP3	target	beta-sitosterol
MOL000358	CASP8	target	beta-sitosterol
MOL000358	PRKCA	target	beta-sitosterol
MOL000358	TGFB1	target	beta-sitosterol
MOL000358	PON1	target	beta-sitosterol
MOL000358	MAP2	target	beta-sitosterol
MOL000358	PGR	target	beta-sitosterol
MOL000358	NCOA2	target	beta-sitosterol
MOL000358	PTGS1	target	beta-sitosterol
MOL000358	PTGS2	target	beta-sitosterol
MOL000358	HSP90AA1	target	beta-sitosterol
MOL000358	KCNH2	target	beta-sitosterol
MOL000358	DRD1	target	beta-sitosterol
MOL000358	CHRM3	target	beta-sitosterol
MOL000358	CHRM1	target	beta-sitosterol
MOL000358	SCN5A	target	beta-sitosterol
MOL000358	CHRM4	target	beta-sitosterol
MOL000358	PDE3A	target	beta-sitosterol
MOL000358	HTR2A	target	beta-sitosterol
MOL000358	ADRA1D	target	beta-sitosterol
MOL000358	CHRM2	target	beta-sitosterol
MOL000358	ADRA1B	target	beta-sitosterol
MOL000358	ADRB2	target	beta-sitosterol
MOL000358	CHRNA2	target	beta-sitosterol
MOL000358	SLC6A4	target	beta-sitosterol
MOL000358	OPRM1	target	beta-sitosterol
MOL000358	GABRA1	target	beta-sitosterol
MOL000358	BCL2	target	beta-sitosterol
MOL000358	BAX	target	beta-sitosterol
MOL000358	CASP9	target	beta-sitosterol
MOL000358	JUN	target	beta-sitosterol
MOL000358	CASP3	target	beta-sitosterol
MOL000358	CASP8	target	beta-sitosterol
MOL000358	PRKCA	target	beta-sitosterol
MOL000358	TGFB1	target	beta-sitosterol
MOL000358	PON1	target	beta-sitosterol
MOL000358	MAP2	target	beta-sitosterol
MOL000359	PGR	target	sitosterol
MOL000359	NCOA2	target	sitosterol
MOL000359	NR3C2	target	sitosterol
MOL000359	PGR	target	sitosterol
MOL000359	NCOA2	target	sitosterol
MOL000359	NR3C2	target	sitosterol
MOL000359	PGR	target	sitosterol
MOL000359	NCOA2	target	sitosterol
MOL000359	NR3C2	target	sitosterol
MOL000359	PGR	target	sitosterol
MOL000359	NCOA2	target	sitosterol
MOL000359	NR3C2	target	sitosterol
MOL000359	PGR	target	sitosterol
MOL000359	NCOA2	target	sitosterol
MOL000359	NR3C2	target	sitosterol
MOL000371	NOS2	target	3,9-di-O-methylnissolin
MOL000371	PTGS1	target	3,9-di-O-methylnissolin
MOL000371	CHRM3	target	3,9-di-O-methylnissolin
MOL000371	SERPIND1	target	3,9-di-O-methylnissolin
MOL000371	CHRM1	target	3,9-di-O-methylnissolin
MOL000371	ESR1	target	3,9-di-O-methylnissolin
MOL000371	ADRB1	target	3,9-di-O-methylnissolin
MOL000371	SCN5A	target	3,9-di-O-methylnissolin
MOL000371	PTGS2	target	3,9-di-O-methylnissolin
MOL000371	NOS1AP	target	3,9-di-O-methylnissolin
MOL000371	HTR3A	target	3,9-di-O-methylnissolin
MOL000371	ADRA2C	target	3,9-di-O-methylnissolin
MOL000371	RXRA	target	3,9-di-O-methylnissolin
MOL000371	ACHE	target	3,9-di-O-methylnissolin
MOL000371	PDE3A	target	3,9-di-O-methylnissolin
MOL000371	ADRA1B	target	3,9-di-O-methylnissolin
MOL000371	ADRB2	target	3,9-di-O-methylnissolin
MOL000371	ADRA1D	target	3,9-di-O-methylnissolin
MOL000371	OPRM1	target	3,9-di-O-methylnissolin
MOL000371	GABRA1	target	3,9-di-O-methylnissolin
MOL000371	PRSS1	target	3,9-di-O-methylnissolin
MOL000371	NCOA2	target	3,9-di-O-methylnissolin
MOL000371	CALM2	target	3,9-di-O-methylnissolin
MOL000378	NOS2	target	7-O-methylisomucronulatol
MOL000378	PTGS1	target	7-O-methylisomucronulatol
MOL000378	DRD1	target	7-O-methylisomucronulatol
MOL000378	CHRM3	target	7-O-methylisomucronulatol
MOL000378	SERPIND1	target	7-O-methylisomucronulatol
MOL000378	KCNH2	target	7-O-methylisomucronulatol
MOL000378	CHRM1	target	7-O-methylisomucronulatol
MOL000378	ESR1	target	7-O-methylisomucronulatol
MOL000378	AR	target	7-O-methylisomucronulatol
MOL000378	ADRB1	target	7-O-methylisomucronulatol
MOL000378	SCN5A	target	7-O-methylisomucronulatol
MOL000378	PPARG	target	7-O-methylisomucronulatol
MOL000378	F7	target	7-O-methylisomucronulatol
MOL000378	CHRM5	target	7-O-methylisomucronulatol
MOL000378	PTGS2	target	7-O-methylisomucronulatol
MOL000378	NOS1AP	target	7-O-methylisomucronulatol
MOL000378	ADRA2C	target	7-O-methylisomucronulatol
MOL000378	CHRM4	target	7-O-methylisomucronulatol
MOL000378	RXRA	target	7-O-methylisomucronulatol
MOL000378	OPRD1	target	7-O-methylisomucronulatol
MOL000378	PDE3A	target	7-O-methylisomucronulatol
MOL000378	HTR2A	target	7-O-methylisomucronulatol
MOL000378	ADRA1D	target	7-O-methylisomucronulatol
MOL000378	CHRM2	target	7-O-methylisomucronulatol
MOL000378	ADRA1B	target	7-O-methylisomucronulatol
MOL000378	SLC6A3	target	7-O-methylisomucronulatol
MOL000378	ADRB2	target	7-O-methylisomucronulatol
MOL000378	ADRA1D	target	7-O-methylisomucronulatol
MOL000378	SLC6A4	target	7-O-methylisomucronulatol
MOL000378	ESR2	target	7-O-methylisomucronulatol
MOL000378	GABRA1	target	7-O-methylisomucronulatol
MOL000378	DPP4	target	7-O-methylisomucronulatol
MOL000378	MAPK14	target	7-O-methylisomucronulatol
MOL000378	GSK3B	target	7-O-methylisomucronulatol
MOL000378	HSP90AA1	target	7-O-methylisomucronulatol
MOL000378	CDK2	target	7-O-methylisomucronulatol
MOL000378	CHEK1	target	7-O-methylisomucronulatol
MOL000378	RXRB	target	7-O-methylisomucronulatol
MOL000378	PRSS1	target	7-O-methylisomucronulatol
MOL000378	CCNA2	target	7-O-methylisomucronulatol
MOL000378	NCOA2	target	7-O-methylisomucronulatol
MOL000378	CALM2	target	7-O-methylisomucronulatol
MOL000379	PTGS2	target	9,10-dimethoxypterocarpan-3-O-β-D-glucoside
MOL000379	TOP2B	target	9,10-dimethoxypterocarpan-3-O-β-D-glucoside
MOL000379	NCOA2	target	9,10-dimethoxypterocarpan-3-O-β-D-glucoside
MOL000380	NOS2	target	(6aR,11aR)-9,10-dimethoxy-6a,11a-dihydro-6H-benzofurano[3,2-c]chromen-3-ol
MOL000380	PTGS1	target	(6aR,11aR)-9,10-dimethoxy-6a,11a-dihydro-6H-benzofurano[3,2-c]chromen-3-ol
MOL000380	CHRM3	target	(6aR,11aR)-9,10-dimethoxy-6a,11a-dihydro-6H-benzofurano[3,2-c]chromen-3-ol
MOL000380	SERPIND1	target	(6aR,11aR)-9,10-dimethoxy-6a,11a-dihydro-6H-benzofurano[3,2-c]chromen-3-ol
MOL000380	CHRM1	target	(6aR,11aR)-9,10-dimethoxy-6a,11a-dihydro-6H-benzofurano[3,2-c]chromen-3-ol
MOL000380	ESR1	target	(6aR,11aR)-9,10-dimethoxy-6a,11a-dihydro-6H-benzofurano[3,2-c]chromen-3-ol
MOL000380	SCN5A	target	(6aR,11aR)-9,10-dimethoxy-6a,11a-dihydro-6H-benzofurano[3,2-c]chromen-3-ol
MOL000380	PTGS2	target	(6aR,11aR)-9,10-dimethoxy-6a,11a-dihydro-6H-benzofurano[3,2-c]chromen-3-ol
MOL000380	HTR3A	target	(6aR,11aR)-9,10-dimethoxy-6a,11a-dihydro-6H-benzofurano[3,2-c]chromen-3-ol
MOL000380	RXRA	target	(6aR,11aR)-9,10-dimethoxy-6a,11a-dihydro-6H-benzofurano[3,2-c]chromen-3-ol
MOL000380	ACHE	target	(6aR,11aR)-9,10-dimethoxy-6a,11a-dihydro-6H-benzofurano[3,2-c]chromen-3-ol
MOL000380	ADRA1B	target	(6aR,11aR)-9,10-dimethoxy-6a,11a-dihydro-6H-benzofurano[3,2-c]chromen-3-ol
MOL000380	ADRB2	target	(6aR,11aR)-9,10-dimethoxy-6a,11a-dihydro-6H-benzofurano[3,2-c]chromen-3-ol
MOL000380	ADRA1D	target	(6aR,11aR)-9,10-dimethoxy-6a,11a-dihydro-6H-benzofurano[3,2-c]chromen-3-ol
MOL000380	GABRA1	target	(6aR,11aR)-9,10-dimethoxy-6a,11a-dihydro-6H-benzofurano[3,2-c]chromen-3-ol
MOL000380	HSP90AA1	target	(6aR,11aR)-9,10-dimethoxy-6a,11a-dihydro-6H-benzofurano[3,2-c]chromen-3-ol
MOL000380	PRSS1	target	(6aR,11aR)-9,10-dimethoxy-6a,11a-dihydro-6H-benzofurano[3,2-c]chromen-3-ol
MOL000380	NCOA2	target	(6aR,11aR)-9,10-dimethoxy-6a,11a-dihydro-6H-benzofurano[3,2-c]chromen-3-ol
MOL000380	NCOA1	target	(6aR,11aR)-9,10-dimethoxy-6a,11a-dihydro-6H-benzofurano[3,2-c]chromen-3-ol
MOL000380	CALM2	target	(6aR,11aR)-9,10-dimethoxy-6a,11a-dihydro-6H-benzofurano[3,2-c]chromen-3-ol
MOL000380	CHRM4	target	(6aR,11aR)-9,10-dimethoxy-6a,11a-dihydro-6H-benzofurano[3,2-c]chromen-3-ol
MOL000387	PTGS2	target	Bifendate
MOL000387	KDR	target	Bifendate
MOL000387	MET	target	Bifendate
MOL000387	HSP90AA1	target	Bifendate
MOL000387	PTGS1	target	Bifendate
MOL000387	TOP2B	target	Bifendate
MOL000392	NOS2	target	formononetin
MOL000392	PTGS1	target	formononetin
MOL000392	CHRM1	target	formononetin
MOL000392	ESR1	target	formononetin
MOL000392	AR	target	formononetin
MOL000392	PPARG	target	formononetin
MOL000392	PTGS2	target	formononetin
MOL000392	RXRA	target	formononetin
MOL000392	PDE3A	target	formononetin
MOL000392	ADRA1D	target	formononetin
MOL000392	SLC6A3	target	formononetin
MOL000392	ADRB2	target	formononetin
MOL000392	SLC6A4	target	formononetin
MOL000392	ESR2	target	formononetin
MOL000392	DPP4	target	formononetin
MOL000392	MAPK14	target	formononetin
MOL000392	GSK3B	target	formononetin
MOL000392	HSP90AA1	target	formononetin
MOL000392	CDK2	target	formononetin
MOL000392	MAOB	target	formononetin
MOL000392	CHEK1	target	formononetin
MOL000392	PRSS1	target	formononetin
MOL000392	CCNA2	target	formononetin
MOL000392	CALM2	target	formononetin
MOL000392	PKIA	target	formononetin
MOL000392	SERPIND1	target	formononetin
MOL000392	NOS1AP	target	formononetin
MOL000392	ACHE	target	formononetin
MOL000392	LACTBL1	target	formononetin
MOL000392	JUN	target	formononetin
MOL000392	PPARG	target	formononetin
MOL000392	IL4	target	formononetin
MOL000392	SIRT1	target	formononetin
MOL000392	ATP5B	target	formononetin
MOL000392	MT-ND6	target	formononetin
MOL000392	NOS2	target	formononetin
MOL000392	PTGS1	target	formononetin
MOL000392	CHRM1	target	formononetin
MOL000392	ESR1	target	formononetin
MOL000392	AR	target	formononetin
MOL000392	PPARG	target	formononetin
MOL000392	PTGS2	target	formononetin
MOL000392	RXRA	target	formononetin
MOL000392	PDE3A	target	formononetin
MOL000392	ADRA1D	target	formononetin
MOL000392	SLC6A3	target	formononetin
MOL000392	ADRB2	target	formononetin
MOL000392	SLC6A4	target	formononetin
MOL000392	ESR2	target	formononetin
MOL000392	DPP4	target	formononetin
MOL000392	MAPK14	target	formononetin
MOL000392	GSK3B	target	formononetin
MOL000392	HSP90AA1	target	formononetin
MOL000392	CDK2	target	formononetin
MOL000392	MAOB	target	formononetin
MOL000392	CHEK1	target	formononetin
MOL000392	PRSS1	target	formononetin
MOL000392	CCNA2	target	formononetin
MOL000392	CALM2	target	formononetin
MOL000392	PKIA	target	formononetin
MOL000392	SERPIND1	target	formononetin
MOL000392	NOS1AP	target	formononetin
MOL000392	ACHE	target	formononetin
MOL000392	LACTBL1	target	formononetin
MOL000392	JUN	target	formononetin
MOL000392	PPARG	target	formononetin
MOL000392	IL4	target	formononetin
MOL000392	SIRT1	target	formononetin
MOL000392	ATP5B	target	formononetin
MOL000392	MT-ND6	target	formononetin
MOL000417	NOS2	target	Calycosin
MOL000417	PTGS1	target	Calycosin
MOL000417	ESR1	target	Calycosin
MOL000417	AR	target	Calycosin
MOL000417	PPARG	target	Calycosin
MOL000417	PTGS2	target	Calycosin
MOL000417	RXRA	target	Calycosin
MOL000417	PDE3A	target	Calycosin
MOL000417	ESR2	target	Calycosin
MOL000417	DPP4	target	Calycosin
MOL000417	MAPK14	target	Calycosin
MOL000417	GSK3B	target	Calycosin
MOL000417	HSP90AA1	target	Calycosin
MOL000417	CDK2	target	Calycosin
MOL000417	CHEK1	target	Calycosin
MOL000417	PRSS1	target	Calycosin
MOL000417	CCNA2	target	Calycosin
MOL000417	NCOA2	target	Calycosin
MOL000417	CALM2	target	Calycosin
MOL000417	ADRB2	target	Calycosin
MOL000417	NOS2	target	Calycosin
MOL000417	PTGS1	target	Calycosin
MOL000417	ESR1	target	Calycosin
MOL000417	AR	target	Calycosin
MOL000417	PPARG	target	Calycosin
MOL000417	PTGS2	target	Calycosin
MOL000417	RXRA	target	Calycosin
MOL000417	PDE3A	target	Calycosin
MOL000417	ESR2	target	Calycosin
MOL000417	DPP4	target	Calycosin
MOL000417	MAPK14	target	Calycosin
MOL000417	GSK3B	target	Calycosin
MOL000417	HSP90AA1	target	Calycosin
MOL000417	CDK2	target	Calycosin
MOL000417	CHEK1	target	Calycosin
MOL000417	PRSS1	target	Calycosin
MOL000417	CCNA2	target	Calycosin
MOL000417	NCOA2	target	Calycosin
MOL000417	CALM2	target	Calycosin
MOL000417	ADRB2	target	Calycosin
MOL000422	NOS2	target	kaempferol
MOL000422	PTGS1	target	kaempferol
MOL000422	AR	target	kaempferol
MOL000422	PPARG	target	kaempferol
MOL000422	PTGS2	target	kaempferol
MOL000422	HSP90AA1	target	kaempferol
MOL000422	NCOA2	target	kaempferol
MOL000422	DPP4	target	kaempferol
MOL000422	PRSS1	target	kaempferol
MOL000422	PGR	target	kaempferol
MOL000422	SERPIND1	target	kaempferol
MOL000422	CHRM1	target	kaempferol
MOL000422	NOS1AP	target	kaempferol
MOL000422	ACHE	target	kaempferol
MOL000422	SLC6A2	target	kaempferol
MOL000422	CHRM2	target	kaempferol
MOL000422	ADRA1B	target	kaempferol
MOL000422	GABRA1	target	kaempferol
MOL000422	TOP2B	target	kaempferol
MOL000422	F7	target	kaempferol
MOL000422	CALM2	target	kaempferol
MOL000422	RELA	target	kaempferol
MOL000422	IKBKB	target	kaempferol
MOL000422	AKT1	target	kaempferol
MOL000422	BCL2	target	kaempferol
MOL000422	BAX	target	kaempferol
MOL000422	CD40LG	target	kaempferol
MOL000422	JUN	target	kaempferol
MOL000422	AHSA1	target	kaempferol
MOL000422	CASP3	target	kaempferol
MOL000422	MAPK8	target	kaempferol
MOL000422	XDH	target	kaempferol
MOL000422	MMP1	target	kaempferol
MOL000422	STAT1	target	kaempferol
MOL000422	CDK1	target	kaempferol
MOL000422	PPARG	target	kaempferol
MOL000422	HMOX1	target	kaempferol
MOL000422	CYP3A4	target	kaempferol
MOL000422	CYP1A2	target	kaempferol
MOL000422	CYP1A1	target	kaempferol
MOL000422	ICAM1	target	kaempferol
MOL000422	SELE	target	kaempferol
MOL000422	VCAM1	target	kaempferol
MOL000422	NR1I2	target	kaempferol
MOL000422	CYP1B1	target	kaempferol
MOL000422	ALOX5	target	kaempferol
MOL000422	HAS2	target	kaempferol
MOL000422	GSTP1	target	kaempferol
MOL000422	AHR	target	kaempferol
MOL000422	PSMD3	target	kaempferol
MOL000422	SLC2A4	target	kaempferol
MOL000422	NR1I3	target	kaempferol
MOL000422	INSR	target	kaempferol
MOL000422	DIO1	target	kaempferol
MOL000422	GSTM1	target	kaempferol
MOL000422	GSTM2	target	kaempferol
MOL000422	AKR1C3	target	kaempferol
MOL000422	SLPI	target	kaempferol
MOL000422	NOS2	target	kaempferol
MOL000422	PTGS1	target	kaempferol
MOL000422	AR	target	kaempferol
MOL000422	PPARG	target	kaempferol
MOL000422	PTGS2	target	kaempferol
MOL000422	HSP90AA1	target	kaempferol
MOL000422	NCOA2	target	kaempferol
MOL000422	DPP4	target	kaempferol
MOL000422	PRSS1	target	kaempferol
MOL000422	PGR	target	kaempferol
MOL000422	SERPIND1	target	kaempferol
MOL000422	CHRM1	target	kaempferol
MOL000422	ACHE	target	kaempferol
MOL000422	SLC6A2	target	kaempferol
MOL000422	CHRM2	target	kaempferol
MOL000422	ADRA1B	target	kaempferol
MOL000422	GABRA1	target	kaempferol
MOL000422	TOP2B	target	kaempferol
MOL000422	F7	target	kaempferol
MOL000422	CALM2	target	kaempferol
MOL000422	RELA	target	kaempferol
MOL000422	IKBKB	target	kaempferol
MOL000422	AKT1	target	kaempferol
MOL000422	BCL2	target	kaempferol
MOL000422	BAX	target	kaempferol
MOL000422	CD40LG	target	kaempferol
MOL000422	JUN	target	kaempferol
MOL000422	AHSA1	target	kaempferol
MOL000422	CASP3	target	kaempferol
MOL000422	MAPK8	target	kaempferol
MOL000422	XDH	target	kaempferol
MOL000422	MMP1	target	kaempferol
MOL000422	STAT1	target	kaempferol
MOL000422	CDK1	target	kaempferol
MOL000422	PPARG	target	kaempferol
MOL000422	HMOX1	target	kaempferol
MOL000422	CYP3A4	target	kaempferol
MOL000422	CYP1A2	target	kaempferol
MOL000422	CYP1A1	target	kaempferol
MOL000422	ICAM1	target	kaempferol
MOL000422	SELE	target	kaempferol
MOL000422	VCAM1	target	kaempferol
MOL000422	NR1I2	target	kaempferol
MOL000422	CYP1B1	target	kaempferol
MOL000422	ALOX5	target	kaempferol
MOL000422	HAS2	target	kaempferol
MOL000422	GSTP1	target	kaempferol
MOL000422	AHR	target	kaempferol
MOL000422	PSMD3	target	kaempferol
MOL000422	SLC2A4	target	kaempferol
MOL000422	NR1I3	target	kaempferol
MOL000422	INSR	target	kaempferol
MOL000422	DIO1	target	kaempferol
MOL000422	GSTM1	target	kaempferol
MOL000422	GSTM2	target	kaempferol
MOL000422	AKR1C3	target	kaempferol
MOL000422	SLPI	target	kaempferol
MOL000422	NOS2	target	kaempferol
MOL000422	PTGS1	target	kaempferol
MOL000422	AR	target	kaempferol
MOL000422	PPARG	target	kaempferol
MOL000422	PTGS2	target	kaempferol
MOL000422	HSP90AA1	target	kaempferol
MOL000422	NCOA2	target	kaempferol
MOL000422	DPP4	target	kaempferol
MOL000422	PRSS1	target	kaempferol
MOL000422	PGR	target	kaempferol
MOL000422	SERPIND1	target	kaempferol
MOL000422	CHRM1	target	kaempferol
MOL000422	NOS1AP	target	kaempferol
MOL000422	ACHE	target	kaempferol
MOL000422	SLC6A2	target	kaempferol
MOL000422	CHRM2	target	kaempferol
MOL000422	ADRA1B	target	kaempferol
MOL000422	GABRA1	target	kaempferol
MOL000422	TOP2B	target	kaempferol
MOL000422	F7	target	kaempferol
MOL000422	CALM2	target	kaempferol
MOL000422	RELA	target	kaempferol
MOL000422	IKBKB	target	kaempferol
MOL000422	AKT1	target	kaempferol
MOL000422	BCL2	target	kaempferol
MOL000422	BAX	target	kaempferol
MOL000422	CD40LG	target	kaempferol
MOL000422	JUN	target	kaempferol
MOL000422	AHSA1	target	kaempferol
MOL000422	CASP3	target	kaempferol
MOL000422	MAPK8	target	kaempferol
MOL000422	XDH	target	kaempferol
MOL000422	MMP1	target	kaempferol
MOL000422	STAT1	target	kaempferol
MOL000422	CDK1	target	kaempferol
MOL000422	PPARG	target	kaempferol
MOL000422	HMOX1	target	kaempferol
MOL000422	CYP3A4	target	kaempferol
MOL000422	CYP1A2	target	kaempferol
MOL000422	CYP1A1	target	kaempferol
MOL000422	ICAM1	target	kaempferol
MOL000422	SELE	target	kaempferol
MOL000422	VCAM1	target	kaempferol
MOL000422	NR1I2	target	kaempferol
MOL000422	CYP1B1	target	kaempferol
MOL000422	ALOX5	target	kaempferol
MOL000422	HAS2	target	kaempferol
MOL000422	GSTP1	target	kaempferol
MOL000422	AHR	target	kaempferol
MOL000422	PSMD3	target	kaempferol
MOL000422	SLC2A4	target	kaempferol
MOL000422	NR1I3	target	kaempferol
MOL000422	INSR	target	kaempferol
MOL000422	DIO1	target	kaempferol
MOL000422	GSTM1	target	kaempferol
MOL000422	GSTM2	target	kaempferol
MOL000422	AKR1C3	target	kaempferol
MOL000422	SLPI	target	kaempferol
MOL000422	NOS2	target	kaempferol
MOL000422	PTGS1	target	kaempferol
MOL000422	AR	target	kaempferol
MOL000422	PPARG	target	kaempferol
MOL000422	PTGS2	target	kaempferol
MOL000422	HSP90AA1	target	kaempferol
MOL000422	NCOA2	target	kaempferol
MOL000422	DPP4	target	kaempferol
MOL000422	PRSS1	target	kaempferol
MOL000422	PGR	target	kaempferol
MOL000422	SERPIND1	target	kaempferol
MOL000422	CHRM1	target	kaempferol
MOL000422	NOS1AP	target	kaempferol
MOL000422	ACHE	target	kaempferol
MOL000422	SLC6A2	target	kaempferol
MOL000422	CHRM2	target	kaempferol
MOL000422	ADRA1B	target	kaempferol
MOL000422	GABRA1	target	kaempferol
MOL000422	TOP2B	target	kaempferol
MOL000422	F7	target	kaempferol
MOL000422	CALM2	target	kaempferol
MOL000422	RELA	target	kaempferol
MOL000422	IKBKB	target	kaempferol
MOL000422	AKT1	target	kaempferol
MOL000422	BCL2	target	kaempferol
MOL000422	BAX	target	kaempferol
MOL000422	CD40LG	target	kaempferol
MOL000422	JUN	target	kaempferol
MOL000422	AHSA1	target	kaempferol
MOL000422	CASP3	target	kaempferol
MOL000422	MAPK8	target	kaempferol
MOL000422	XDH	target	kaempferol
MOL000422	MMP1	target	kaempferol
MOL000422	STAT1	target	kaempferol
MOL000422	CDK1	target	kaempferol
MOL000422	PPARG	target	kaempferol
MOL000422	HMOX1	target	kaempferol
MOL000422	CYP3A4	target	kaempferol
MOL000422	CYP1A2	target	kaempferol
MOL000422	CYP1A1	target	kaempferol
MOL000422	ICAM1	target	kaempferol
MOL000422	SELE	target	kaempferol
MOL000422	VCAM1	target	kaempferol
MOL000422	NR1I2	target	kaempferol
MOL000422	CYP1B1	target	kaempferol
MOL000422	ALOX5	target	kaempferol
MOL000422	HAS2	target	kaempferol
MOL000422	GSTP1	target	kaempferol
MOL000422	AHR	target	kaempferol
MOL000422	PSMD3	target	kaempferol
MOL000422	SLC2A4	target	kaempferol
MOL000422	NR1I3	target	kaempferol
MOL000422	INSR	target	kaempferol
MOL000422	DIO1	target	kaempferol
MOL000422	GSTM1	target	kaempferol
MOL000422	GSTM2	target	kaempferol
MOL000422	AKR1C3	target	kaempferol
MOL000422	SLPI	target	kaempferol
MOL000422	NOS2	target	kaempferol
MOL000422	PTGS1	target	kaempferol
MOL000422	AR	target	kaempferol
MOL000422	PPARG	target	kaempferol
MOL000422	PTGS2	target	kaempferol
MOL000422	HSP90AA1	target	kaempferol
MOL000422	NCOA2	target	kaempferol
MOL000422	DPP4	target	kaempferol
MOL000422	PRSS1	target	kaempferol
MOL000422	PGR	target	kaempferol
MOL000422	SERPIND1	target	kaempferol
MOL000422	CHRM1	target	kaempferol
MOL000422	NOS1AP	target	kaempferol
MOL000422	ACHE	target	kaempferol
MOL000422	SLC6A2	target	kaempferol
MOL000422	CHRM2	target	kaempferol
MOL000422	ADRA1B	target	kaempferol
MOL000422	GABRA1	target	kaempferol
MOL000422	TOP2B	target	kaempferol
MOL000422	F7	target	kaempferol
MOL000422	CALM2	target	kaempferol
MOL000422	RELA	target	kaempferol
MOL000422	IKBKB	target	kaempferol
MOL000422	AKT1	target	kaempferol
MOL000422	BCL2	target	kaempferol
MOL000422	BAX	target	kaempferol
MOL000422	CD40LG	target	kaempferol
MOL000422	JUN	target	kaempferol
MOL000422	AHSA1	target	kaempferol
MOL000422	CASP3	target	kaempferol
MOL000422	MAPK8	target	kaempferol
MOL000422	XDH	target	kaempferol
MOL000422	MMP1	target	kaempferol
MOL000422	STAT1	target	kaempferol
MOL000422	CDK1	target	kaempferol
MOL000422	PPARG	target	kaempferol
MOL000422	HMOX1	target	kaempferol
MOL000422	CYP3A4	target	kaempferol
MOL000422	CYP1A2	target	kaempferol
MOL000422	CYP1A1	target	kaempferol
MOL000422	ICAM1	target	kaempferol
MOL000422	SELE	target	kaempferol
MOL000422	VCAM1	target	kaempferol
MOL000422	NR1I2	target	kaempferol
MOL000422	CYP1B1	target	kaempferol
MOL000422	ALOX5	target	kaempferol
MOL000422	HAS2	target	kaempferol
MOL000422	GSTP1	target	kaempferol
MOL000422	AHR	target	kaempferol
MOL000422	PSMD3	target	kaempferol
MOL000422	SLC2A4	target	kaempferol
MOL000422	NR1I3	target	kaempferol
MOL000422	INSR	target	kaempferol
MOL000422	DIO1	target	kaempferol
MOL000422	GSTM1	target	kaempferol
MOL000422	GSTM2	target	kaempferol
MOL000422	AKR1C3	target	kaempferol
MOL000422	SLPI	target	kaempferol
MOL000433	CDK2	target	FA
MOL000433	SERPIND1	target	FA
MOL000433	GSK3B	target	FA
MOL000439	TOP2B	target	isomucronulatol-7,2'-di-O-glucosiole
MOL000442	PTGS2	target	1,7-Dihydroxy-3,9-dimethoxy pterocarpene
MOL000442	RXRA	target	1,7-Dihydroxy-3,9-dimethoxy pterocarpene
MOL000442	HSP90AA1	target	1,7-Dihydroxy-3,9-dimethoxy pterocarpene
MOL000442	PRSS1	target	1,7-Dihydroxy-3,9-dimethoxy pterocarpene
MOL000449	PGR	target	Stigmasterol
MOL000449	NR3C2	target	Stigmasterol
MOL000449	NCOA2	target	Stigmasterol
MOL000449	ADH1C	target	Stigmasterol
MOL000449	RXRA	target	Stigmasterol
MOL000449	NCOA1	target	Stigmasterol
MOL000449	PTGS1	target	Stigmasterol
MOL000449	PTGS2	target	Stigmasterol
MOL000449	ADRA2A	target	Stigmasterol
MOL000449	SLC6A2	target	Stigmasterol
MOL000449	SLC6A3	target	Stigmasterol
MOL000449	ADRB2	target	Stigmasterol
MOL000449	AKR1B1	target	Stigmasterol
MOL000449	PLAU	target	Stigmasterol
MOL000449	LTA4H	target	Stigmasterol
MOL000449	MAOB	target	Stigmasterol
MOL000449	MAOA	target	Stigmasterol
MOL000449	CTRB1	target	Stigmasterol
MOL000449	CHRM3	target	Stigmasterol
MOL000449	CHRM1	target	Stigmasterol
MOL000449	ADRB1	target	Stigmasterol
MOL000449	SCN5A	target	Stigmasterol
MOL000449	HTR2A	target	Stigmasterol
MOL000449	ADRA1D	target	Stigmasterol
MOL000449	CHRM2	target	Stigmasterol
MOL000449	ADRA1B	target	Stigmasterol
MOL000449	GABRA1	target	Stigmasterol
MOL000449	PGR	target	Stigmasterol
MOL000449	NR3C2	target	Stigmasterol
MOL000449	NCOA2	target	Stigmasterol
MOL000449	ADH1C	target	Stigmasterol
MOL000449	RXRA	target	Stigmasterol
MOL000449	NCOA1	target	Stigmasterol
MOL000449	PTGS1	target	Stigmasterol
MOL000449	PTGS2	target	Stigmasterol
MOL000449	ADRA2A	target	Stigmasterol
MOL000449	SLC6A2	target	Stigmasterol
MOL000449	SLC6A3	target	Stigmasterol
MOL000449	ADRB2	target	Stigmasterol
MOL000449	AKR1B1	target	Stigmasterol
MOL000449	PLAU	target	Stigmasterol
MOL000449	LTA4H	target	Stigmasterol
MOL000449	MAOB	target	Stigmasterol
MOL000449	MAOA	target	Stigmasterol
MOL000449	CTRB1	target	Stigmasterol
MOL000449	CHRM3	target	Stigmasterol
MOL000449	CHRM1	target	Stigmasterol
MOL000449	ADRB1	target	Stigmasterol
MOL000449	SCN5A	target	Stigmasterol
MOL000449	HTR2A	target	Stigmasterol
MOL000449	ADRA1D	target	Stigmasterol
MOL000449	CHRM2	target	Stigmasterol
MOL000449	ADRA1B	target	Stigmasterol
MOL000449	GABRA1	target	Stigmasterol
MOL000449	PGR	target	Stigmasterol
MOL000449	NR3C2	target	Stigmasterol
MOL000449	NCOA2	target	Stigmasterol
MOL000449	ADH1C	target	Stigmasterol
MOL000449	RXRA	target	Stigmasterol
MOL000449	NCOA1	target	Stigmasterol
MOL000449	PTGS1	target	Stigmasterol
MOL000449	PTGS2	target	Stigmasterol
MOL000449	ADRA2A	target	Stigmasterol
MOL000449	SLC6A2	target	Stigmasterol
MOL000449	SLC6A3	target	Stigmasterol
MOL000449	ADRB2	target	Stigmasterol
MOL000449	AKR1B1	target	Stigmasterol
MOL000449	PLAU	target	Stigmasterol
MOL000449	LTA4H	target	Stigmasterol
MOL000449	MAOB	target	Stigmasterol
MOL000449	MAOA	target	Stigmasterol
MOL000449	CTRB1	target	Stigmasterol
MOL000449	CHRM3	target	Stigmasterol
MOL000449	CHRM1	target	Stigmasterol
MOL000449	ADRB1	target	Stigmasterol
MOL000449	SCN5A	target	Stigmasterol
MOL000449	HTR2A	target	Stigmasterol
MOL000449	ADRA1D	target	Stigmasterol
MOL000449	CHRM2	target	Stigmasterol
MOL000449	ADRA1B	target	Stigmasterol
MOL000449	GABRA1	target	Stigmasterol
MOL000449	PGR	target	Stigmasterol
MOL000449	NR3C2	target	Stigmasterol
MOL000449	NCOA2	target	Stigmasterol
MOL000449	ADH1C	target	Stigmasterol
MOL000449	RXRA	target	Stigmasterol
MOL000449	NCOA1	target	Stigmasterol
MOL000449	PTGS1	target	Stigmasterol
MOL000449	PTGS2	target	Stigmasterol
MOL000449	ADRA2A	target	Stigmasterol
MOL000449	SLC6A2	target	Stigmasterol
MOL000449	SLC6A3	target	Stigmasterol
MOL000449	ADRB2	target	Stigmasterol
MOL000449	AKR1B1	target	Stigmasterol
MOL000449	PLAU	target	Stigmasterol
MOL000449	LTA4H	target	Stigmasterol
MOL000449	MAOB	target	Stigmasterol
MOL000449	MAOA	target	Stigmasterol
MOL000449	CTRB1	target	Stigmasterol
MOL000449	CHRM3	target	Stigmasterol
MOL000449	CHRM1	target	Stigmasterol
MOL000449	ADRB1	target	Stigmasterol
MOL000449	SCN5A	target	Stigmasterol
MOL000449	HTR2A	target	Stigmasterol
MOL000449	ADRA1D	target	Stigmasterol
MOL000449	CHRM2	target	Stigmasterol
MOL000449	ADRA1B	target	Stigmasterol
MOL000449	GABRA1	target	Stigmasterol
MOL000449	PGR	target	Stigmasterol
MOL000449	NR3C2	target	Stigmasterol
MOL000449	NCOA2	target	Stigmasterol
MOL000449	ADH1C	target	Stigmasterol
MOL000449	RXRA	target	Stigmasterol
MOL000449	NCOA1	target	Stigmasterol
MOL000449	PTGS1	target	Stigmasterol
MOL000449	PTGS2	target	Stigmasterol
MOL000449	ADRA2A	target	Stigmasterol
MOL000449	SLC6A2	target	Stigmasterol
MOL000449	SLC6A3	target	Stigmasterol
MOL000449	ADRB2	target	Stigmasterol
MOL000449	AKR1B1	target	Stigmasterol
MOL000449	PLAU	target	Stigmasterol
MOL000449	LTA4H	target	Stigmasterol
MOL000449	MAOB	target	Stigmasterol
MOL000449	MAOA	target	Stigmasterol
MOL000449	CTRB1	target	Stigmasterol
MOL000449	CHRM3	target	Stigmasterol
MOL000449	CHRM1	target	Stigmasterol
MOL000449	ADRB1	target	Stigmasterol
MOL000449	SCN5A	target	Stigmasterol
MOL000449	HTR2A	target	Stigmasterol
MOL000449	ADRA1D	target	Stigmasterol
MOL000449	CHRM2	target	Stigmasterol
MOL000449	ADRA1B	target	Stigmasterol
MOL000449	GABRA1	target	Stigmasterol
MOL000471	PTGS1	target	aloe-emodin
MOL000471	PTGS2	target	aloe-emodin
MOL000471	HSP90AA1	target	aloe-emodin
MOL000471	NCOA2	target	aloe-emodin
MOL000471	PKIA	target	aloe-emodin
MOL000471	AKR1B1	target	aloe-emodin
MOL000471	CDKN1A	target	aloe-emodin
MOL000471	EIF6	target	aloe-emodin
MOL000471	BAX	target	aloe-emodin
MOL000471	CD40LG	target	aloe-emodin
MOL000471	CASP3	target	aloe-emodin
MOL000471	TP53	target	aloe-emodin
MOL000471	FASN	target	aloe-emodin
MOL000471	PRKCA	target	aloe-emodin
MOL000471	PRKCE	target	aloe-emodin
MOL000471	CDK1	target	aloe-emodin
MOL000471	PCNA	target	aloe-emodin
MOL000471	MYC	target	aloe-emodin
MOL000471	IL1B	target	aloe-emodin
MOL000471	PRKCD	target	aloe-emodin
MOL000471	CCNB1	target	aloe-emodin
MOL000490	NOS2	target	petunidin
MOL000490	PTGS1	target	petunidin
MOL000490	PTGS2	target	petunidin
MOL000490	ESR2	target	petunidin
MOL000490	MAPK14	target	petunidin
MOL000490	GSK3B	target	petunidin
MOL000490	HSP90AA1	target	petunidin
MOL000490	NCOA2	target	petunidin
MOL000492	PTGS1	target	(+)-catechin
MOL000492	ESR1	target	(+)-catechin
MOL000492	PTGS2	target	(+)-catechin
MOL000492	HSP90AA1	target	(+)-catechin
MOL000492	LACTBL1	target	(+)-catechin
MOL000492	NCOA2	target	(+)-catechin
MOL000492	CALM2	target	(+)-catechin
MOL000492	RXRA	target	(+)-catechin
MOL000492	CAT	target	(+)-catechin
MOL000492	HAS2	target	(+)-catechin
MOL000492	PTGS1	target	(+)-catechin
MOL000492	ESR1	target	(+)-catechin
MOL000492	PTGS2	target	(+)-catechin
MOL000492	HSP90AA1	target	(+)-catechin
MOL000492	LACTBL1	target	(+)-catechin
MOL000492	NCOA2	target	(+)-catechin
MOL000492	CALM2	target	(+)-catechin
MOL000492	RXRA	target	(+)-catechin
MOL000492	CAT	target	(+)-catechin
MOL000492	HAS2	target	(+)-catechin
MOL000497	NOS2	target	licochalcone a
MOL000497	PTGS1	target	licochalcone a
MOL000497	CHRM1	target	licochalcone a
MOL000497	ESR1	target	licochalcone a
MOL000497	AR	target	licochalcone a
MOL000497	SCN5A	target	licochalcone a
MOL000497	PPARG	target	licochalcone a
MOL000497	F7	target	licochalcone a
MOL000497	PTGS2	target	licochalcone a
MOL000497	CA2	target	licochalcone a
MOL000497	ADRA1B	target	licochalcone a
MOL000497	SLC6A3	target	licochalcone a
MOL000497	ESR2	target	licochalcone a
MOL000497	MAPK14	target	licochalcone a
MOL000497	GSK3B	target	licochalcone a
MOL000497	HSP90AA1	target	licochalcone a
MOL000497	CDK2	target	licochalcone a
MOL000497	CHEK1	target	licochalcone a
MOL000497	CCNA2	target	licochalcone a
MOL000497	CALM2	target	licochalcone a
MOL000497	ADRB2	target	licochalcone a
MOL000497	NCOA2	target	licochalcone a
MOL000497	RELA	target	licochalcone a
MOL000497	STAT3	target	licochalcone a
MOL000497	CCND1	target	licochalcone a
MOL000497	BCL2	target	licochalcone a
MOL000497	EIF6	target	licochalcone a
MOL000497	MAPK1	target	licochalcone a
MOL000497	RB1	target	licochalcone a
MOL000497	CDK4	target	licochalcone a
MOL000497	FOSL2	target	licochalcone a
MOL000500	NOS2	target	Vestitol
MOL000500	PTGS1	target	Vestitol
MOL000500	CHRM1	target	Vestitol
MOL000500	ESR1	target	Vestitol
MOL000500	AR	target	Vestitol
MOL000500	SCN5A	target	Vestitol
MOL000500	PPARG	target	Vestitol
MOL000500	PTGS2	target	Vestitol
MOL000500	CHRM4	target	Vestitol
MOL000500	RXRA	target	Vestitol
MOL000500	PDE3A	target	Vestitol
MOL000500	HTR2A	target	Vestitol
MOL000500	ADRA1D	target	Vestitol
MOL000500	ADRA1B	target	Vestitol
MOL000500	SLC6A3	target	Vestitol
MOL000500	ADRB2	target	Vestitol
MOL000500	SLC6A4	target	Vestitol
MOL000500	ESR2	target	Vestitol
MOL000500	DPP4	target	Vestitol
MOL000500	MAPK14	target	Vestitol
MOL000500	GSK3B	target	Vestitol
MOL000500	HSP90AA1	target	Vestitol
MOL000500	CDK2	target	Vestitol
MOL000500	CHEK1	target	Vestitol
MOL000500	PRSS1	target	Vestitol
MOL000500	CCNA2	target	Vestitol
MOL000500	PKIA	target	Vestitol
MOL000500	CALM2	target	Vestitol
MOL000953	PGR	target	CLR
MOL000953	NR3C2	target	CLR
MOL000953	NCOA2	target	CLR
MOL000953	PGR	target	CLR
MOL000953	NR3C2	target	CLR
MOL000953	NCOA2	target	CLR
MOL001040	PTGS1	target	(2R)-5,7-dihydroxy-2-(4-hydroxyphenyl)chroman-4-one
MOL001040	ESR1	target	(2R)-5,7-dihydroxy-2-(4-hydroxyphenyl)chroman-4-one
MOL001040	PTGS2	target	(2R)-5,7-dihydroxy-2-(4-hydroxyphenyl)chroman-4-one
MOL001040	HSP90AA1	target	(2R)-5,7-dihydroxy-2-(4-hydroxyphenyl)chroman-4-one
MOL001040	LACTBL1	target	(2R)-5,7-dihydroxy-2-(4-hydroxyphenyl)chroman-4-one
MOL001040	PGR	target	(2R)-5,7-dihydroxy-2-(4-hydroxyphenyl)chroman-4-one
MOL001040	NR3C2	target	(2R)-5,7-dihydroxy-2-(4-hydroxyphenyl)chroman-4-one
MOL001040	NR3C1	target	(2R)-5,7-dihydroxy-2-(4-hydroxyphenyl)chroman-4-one
MOL001484	PTGS1	target	Inermine
MOL001484	CHRM3	target	Inermine
MOL001484	SCN5A	target	Inermine
MOL001484	PTGS2	target	Inermine
MOL001484	HTR3A	target	Inermine
MOL001484	RXRA	target	Inermine
MOL001484	ADRA1B	target	Inermine
MOL001484	ADRA1D	target	Inermine
MOL001484	PRSS1	target	Inermine
MOL001484	CALM2	target	Inermine
MOL001484	CHRM1	target	Inermine
MOL001484	ADRB2	target	Inermine
MOL001484	OPRM1	target	Inermine
MOL001484	HSP90AA1	target	Inermine
MOL001494	PTGS1	target	Mandenol
MOL001494	PTGS2	target	Mandenol
MOL001494	NCOA2	target	Mandenol
MOL001494	PTGS1	target	Mandenol
MOL001494	PTGS2	target	Mandenol
MOL001494	NCOA2	target	Mandenol
MOL001494	PTGS1	target	Mandenol
MOL001494	PTGS2	target	Mandenol
MOL001494	NCOA2	target	Mandenol
MOL001645	PTGS1	target	Linoleyl acetate
MOL001645	PTGS2	target	Linoleyl acetate
MOL001645	NCOA2	target	Linoleyl acetate
MOL001645	RXRA	target	Linoleyl acetate
MOL001736	PTGS1	target	(-)-taxifolin
MOL001736	PTGS2	target	(-)-taxifolin
MOL001736	HSP90AA1	target	(-)-taxifolin
MOL001749	SCN5A	target	ZINC03860434
MOL001749	CHRM3	target	ZINC03860434
MOL001749	ADRB2	target	ZINC03860434
MOL001749	CHRM1	target	ZINC03860434
MOL001755	PGR	target	24-Ethylcholest-4-en-3-one
MOL001755	NR3C2	target	24-Ethylcholest-4-en-3-one
MOL001792	PTGS1	target	DFV
MOL001792	ESR1	target	DFV
MOL001792	PTGS2	target	DFV
MOL001792	RXRA	target	DFV
MOL001792	ADRB2	target	DFV
MOL001792	HSP90AA1	target	DFV
MOL001792	LACTBL1	target	DFV
MOL001792	MAOB	target	DFV
MOL001792	SLC6A4	target	DFV
MOL001792	PKIA	target	DFV
MOL001918	GABRA1	target	paeoniflorgenone
MOL001919	PGR	target	(3S,5R,8R,9R,10S,14S)-3,17-dihydroxy-4,4,8,10,14-pentamethyl-2,3,5,6,7,9-hexahydro-1H-cyclopenta[a]phenanthrene-15,16-dione
MOL001919	NR3C2	target	(3S,5R,8R,9R,10S,14S)-3,17-dihydroxy-4,4,8,10,14-pentamethyl-2,3,5,6,7,9-hexahydro-1H-cyclopenta[a]phenanthrene-15,16-dione
MOL001923	PTGS2	target	[(3S,3aR,6S,7aR)-6-hydroxy-6-methyl-2,5-dioxo-3a,4,7,7a-tetrahydro-3H-benzofuran-3-yl]methyl benzoate
MOL001924	CD40LG	target	paeoniflorin
MOL001924	IL6	target	paeoniflorin
MOL001924	CD14	target	paeoniflorin
MOL001924	LBP	target	paeoniflorin
MOL001939	PTGS1	target	Alloisoimperatorin
MOL001939	AR	target	Alloisoimperatorin
MOL001939	PTGS2	target	Alloisoimperatorin
MOL001939	RXRA	target	Alloisoimperatorin
MOL001939	HSP90AA1	target	Alloisoimperatorin
MOL001941	SERPIND1	target	Ammidin
MOL001941	CHRM1	target	Ammidin
MOL001941	PTGS2	target	Ammidin
MOL001941	GABRA1	target	Ammidin
MOL001941	DPP4	target	Ammidin
MOL001941	MAOB	target	Ammidin
MOL001941	SERPIND1	target	Ammidin
MOL001941	CHRM1	target	Ammidin
MOL001941	PTGS2	target	Ammidin
MOL001941	GABRA1	target	Ammidin
MOL001941	DPP4	target	Ammidin
MOL001941	MAOB	target	Ammidin
MOL001942	PTGS2	target	isoimperatorin
MOL001942	PTGS2	target	isoimperatorin
MOL001956	SERPIND1	target	Cnidilin
MOL001956	CHRM1	target	Cnidilin
MOL001956	SCN5A	target	Cnidilin
MOL001956	PTGS2	target	Cnidilin
MOL001956	RXRA	target	Cnidilin
MOL001956	ADRB2	target	Cnidilin
MOL001956	GABRA1	target	Cnidilin
MOL001956	DPP4	target	Cnidilin
MOL001956	HSP90AA1	target	Cnidilin
MOL002311	NOS2	target	Glycyrol
MOL002311	ESR1	target	Glycyrol
MOL002311	PPARG	target	Glycyrol
MOL002311	PTGS2	target	Glycyrol
MOL002311	KDR	target	Glycyrol
MOL002311	MAPK14	target	Glycyrol
MOL002311	GSK3B	target	Glycyrol
MOL002311	CHEK1	target	Glycyrol
MOL002311	CCNA2	target	Glycyrol
MOL002311	SERPIND1	target	Glycyrol
MOL002565	NOS2	target	Medicarpin
MOL002565	PTGS1	target	Medicarpin
MOL002565	DRD1	target	Medicarpin
MOL002565	CHRM3	target	Medicarpin
MOL002565	CHRM1	target	Medicarpin
MOL002565	ESR1	target	Medicarpin
MOL002565	SCN5A	target	Medicarpin
MOL002565	CHRM5	target	Medicarpin
MOL002565	PTGS2	target	Medicarpin
MOL002565	CHRM4	target	Medicarpin
MOL002565	RXRA	target	Medicarpin
MOL002565	HTR2A	target	Medicarpin
MOL002565	ADRA1D	target	Medicarpin
MOL002565	CHRM2	target	Medicarpin
MOL002565	ADRA1B	target	Medicarpin
MOL002565	SLC6A3	target	Medicarpin
MOL002565	ADRB2	target	Medicarpin
MOL002565	SLC6A4	target	Medicarpin
MOL002565	OPRM1	target	Medicarpin
MOL002565	ESR2	target	Medicarpin
MOL002565	DPP4	target	Medicarpin
MOL002565	MAPK10	target	Medicarpin
MOL002565	HSP90AA1	target	Medicarpin
MOL002565	CDK2	target	Medicarpin
MOL002565	PRSS1	target	Medicarpin
MOL002565	CCNA2	target	Medicarpin
MOL002565	CALM2	target	Medicarpin
MOL002565	OPRD1	target	Medicarpin
MOL002565	PDE3A	target	Medicarpin
MOL002565	ADRA1D	target	Medicarpin
MOL002644	SERPIND1	target	Phellopterin
MOL002644	CHRM1	target	Phellopterin
MOL002644	SCN5A	target	Phellopterin
MOL002644	PTGS2	target	Phellopterin
MOL002644	RXRA	target	Phellopterin
MOL002644	ADRA1B	target	Phellopterin
MOL002644	ADRB2	target	Phellopterin
MOL002644	GABRA1	target	Phellopterin
MOL002644	DPP4	target	Phellopterin
MOL002644	HSP90AA1	target	Phellopterin
MOL002644	SERPIND1	target	Phellopterin
MOL002644	CHRM1	target	Phellopterin
MOL002644	SCN5A	target	Phellopterin
MOL002644	PTGS2	target	Phellopterin
MOL002644	RXRA	target	Phellopterin
MOL002644	ADRA1B	target	Phellopterin
MOL002644	ADRB2	target	Phellopterin
MOL002644	GABRA1	target	Phellopterin
MOL002644	DPP4	target	Phellopterin
MOL002644	HSP90AA1	target	Phellopterin
MOL002776	F7	target	Baicalin
MOL002883	NCOA2	target	Ethyl oleate (NF)
MOL003588	PTGS1	target	Prangenidin
MOL003588	SERPIND1	target	Prangenidin
MOL003588	ESR1	target	Prangenidin
MOL003588	AR	target	Prangenidin
MOL003588	PTGS2	target	Prangenidin
MOL003588	RXRA	target	Prangenidin
MOL003588	GABRA1	target	Prangenidin
MOL003588	DPP4	target	Prangenidin
MOL003588	HSP90AA1	target	Prangenidin
[truncated: 1,503 more rows]

## Sheet: Sheet2
PGR
NCOA2
PTGS1
PTGS2
HSP90AA1
KCNH2
DRD1
CHRM3
CHRM1
SCN5A
CHRM4
PDE3A
HTR2A
ADRA1D
CHRM2
ADRA1B
ADRB2
CHRNA2
SLC6A4
OPRM1
GABRA1
BCL2
BAX
CASP9
JUN
CASP3
CASP8
PRKCA
TGFB1
PON1
MAP2
NR3C2
NOS2
AR
PPARG
DPP4
PRSS1
SERPIND1
NOS1AP
ACHE
SLC6A2
TOP2B
F7
CALM2
RELA
IKBKB
AKT1
CD40LG
AHSA1
MAPK8
XDH
MMP1
STAT1
CDK1
HMOX1
CYP3A4
CYP1A2
CYP1A1
ICAM1
SELE
VCAM1
NR1I2
CYP1B1
ALOX5
HAS2
GSTP1
AHR
PSMD3
SLC2A4
NR1I3
INSR
DIO1
GSTM1
GSTM2
AKR1C3
SLPI
ESR1
LACTBL1
RXRA
CAT
IL6
CD14
LBP
NCOA1
MAOB
ADH1C
ADRA2A
SLC6A3
AKR1B1
PLAU
LTA4H
MAOA
CTRB1
ADRB1
CDK2
CHEK1
CCNA2
KDR
PKIA
CDKN1A
EIF6
TP53
FASN
PRKCE
PCNA
MYC
IL1B
PRKCD
CCNB1
MMP3
EGFR
VEGFA
CCND1
BCL2L1
FOS
MMP2
MMP9
MAPK1
IL10
EGF
RB1
ELK1
NFKBIA
POR
ODC1
TOP1
SOD1
HIF1A
RUNX1T1
HSPA5
ERBB2
ACACA
CAV1
F3
GJA1
CCL2
PTGER3
CXCL8
PRKCB
BIRC5
DUOX2
NOS3
HSPB1
SULT1E1
MGAM
IL2
PLAT
THBD
SERPINE1
COL1A1
IFNG
IL1A
MPO
TOP2A
NCF1
ABCG2
NFE2L2
NQO1
PARP1
COL3A1
CXCL11
CXCL2
DCAF5
CHEK2
CLDN4
PPARA
PPARD
HSF1
CRP
CXCL10
CHUK
SPP1
RUNX2
RASSF1
E2F1
E2F2
ACPP
CTSD
IGFBP3
IGF2
IRF1
ERBB3
PCOLCE
NPEPPS
HK2
NKX3-1
RASA1
ESR2
MAPK14
GSK3B
PYGM
GRIA2
OLR1
BCHE
BBC3
TEP1
FN1
MCL1
CA2
HTR3A
CHRM5
MAPK10
OPRD1
IL4
SIRT1
ATP5B
MT-ND6
MAPK3
LDLR
BAD
MTTP
APOB
PLB1
HMGCR
CYP19A1
UGT1A8
SREBF1
GSR
ABCC1
ADIPOQ
SOAT2
AKR1C1
GOT1
ABAT
CES1
SOAT1
ITM2C
RXRB
STAT3
CDK4
FOSL2
DGAT2
ADH1B
LYZ
ADRA2C
MET
NR3C1
CACNA1S

## Sheet: Sheet3
node1
MOL000011
MOL000022
MOL000033
MOL000049
MOL000072
MOL000073
MOL000098
MOL000173
MOL000211
MOL000239
MOL000296
MOL000313
MOL000314
MOL000354
MOL000358
MOL000359
MOL000371
MOL000378
MOL000379
MOL000380
MOL000387
MOL000392
MOL000417
MOL000422
MOL000433
MOL000439
MOL000442
MOL000449
MOL000471
MOL000490
MOL000492
MOL000497
MOL000500
MOL000953
MOL001040
MOL001484
MOL001494
MOL001645
MOL001736
MOL001749
MOL001755
MOL001792
MOL001918
MOL001919
MOL001923
MOL001924
MOL001939
MOL001941
MOL001942
MOL001956
MOL002311
MOL002565
MOL002644
MOL002776
MOL002883
MOL003588
MOL003656
MOL003791
MOL003896
MOL004328
MOL004576
MOL004598
MOL004599
MOL004609
MOL004624
MOL004653
MOL004718
MOL004805
MOL004806
MOL004808
MOL004810
MOL004811
MOL004814
MOL004815
MOL004820
MOL004824
MOL004827
MOL004828
MOL004829
MOL004833
MOL004835
MOL004838
MOL004841
MOL004848
MOL004849
MOL004855
MOL004856
MOL004857
MOL004863
MOL004864
MOL004866
MOL004879
MOL004882
MOL004883
MOL004884
MOL004885
MOL004891
MOL004898
MOL004903
MOL004904
MOL004907
MOL004908
MOL004910
MOL004911
MOL004912
MOL004913
MOL004914
MOL004915
MOL004924
MOL004935
MOL004941
MOL004945
MOL004948
MOL004949
MOL004957
MOL004959
MOL004961
MOL004966
MOL004974
MOL004978
MOL004980
MOL004985
MOL004988
MOL004989
MOL004990
MOL004991
MOL004993
MOL004996
MOL005000
MOL005001
MOL005003
MOL005007
MOL005008
MOL005012
MOL005016
MOL005017
MOL005018
MOL005020
MOL005043
MOL005789
MOL005792
MOL005800
MOL005806
MOL005807
MOL007514
MOL007563
MOL008601
MOL009849
MOL011678
MOL011730
MOL011732
MOL011737
MOL011740
MOL011747
MOL011749
MOL011753
MOL012112
MOL012119
MOL012120
MOL012123
MOL012124
MOL012125
MOL012126
MOL012130
MOL012131
MOL012137
MOL013077
MOL013187
MOL013430
