# Supplementary material for: Exploring potential pharmacological mechanisms of Yiqi Tuomin Decoction in the treatment of allergic rhinitis utilizing network pharmacology prediction and molecular docking-based strategies: experimental research
Source: Ann Med Surg (Lond). 2023 May 15;85(6):2662–76. doi: 10.1097/MS9.0000000000000804 (PMC10289499; doi:10.1097/MS9.0000000000000804)
Supplement: Supplementary file 2 [file ms9-85-2662-s002.xlsx]

## Sheet: Sheet1
Herb name	Component	Target	net	Molecule_name
Paeoniae Radix Alba	MOL000211	PGR	target	Mairin
Paeoniae Radix Alba	MOL000358	PGR	target	beta-sitosterol
Paeoniae Radix Alba	MOL000358	NCOA2	target	beta-sitosterol
Paeoniae Radix Alba	MOL000358	PTGS1	target	beta-sitosterol
Paeoniae Radix Alba	MOL000358	PTGS2	target	beta-sitosterol
Paeoniae Radix Alba	MOL000358	HSP90AA1	target	beta-sitosterol
Paeoniae Radix Alba	MOL000358	KCNH2	target	beta-sitosterol
Paeoniae Radix Alba	MOL000358	DRD1	target	beta-sitosterol
Paeoniae Radix Alba	MOL000358	CHRM3	target	beta-sitosterol
Paeoniae Radix Alba	MOL000358	CHRM1	target	beta-sitosterol
Paeoniae Radix Alba	MOL000358	SCN5A	target	beta-sitosterol
Paeoniae Radix Alba	MOL000358	CHRM4	target	beta-sitosterol
Paeoniae Radix Alba	MOL000358	PDE3A	target	beta-sitosterol
Paeoniae Radix Alba	MOL000358	HTR2A	target	beta-sitosterol
Paeoniae Radix Alba	MOL000358	ADRA1D	target	beta-sitosterol
Paeoniae Radix Alba	MOL000358	CHRM2	target	beta-sitosterol
Paeoniae Radix Alba	MOL000358	ADRA1B	target	beta-sitosterol
Paeoniae Radix Alba	MOL000358	ADRB2	target	beta-sitosterol
Paeoniae Radix Alba	MOL000358	CHRNA2	target	beta-sitosterol
Paeoniae Radix Alba	MOL000358	SLC6A4	target	beta-sitosterol
Paeoniae Radix Alba	MOL000358	OPRM1	target	beta-sitosterol
Paeoniae Radix Alba	MOL000358	GABRA1	target	beta-sitosterol
Paeoniae Radix Alba	MOL000358	BCL2	target	beta-sitosterol
Paeoniae Radix Alba	MOL000358	BAX	target	beta-sitosterol
Paeoniae Radix Alba	MOL000358	CASP9	target	beta-sitosterol
Paeoniae Radix Alba	MOL000358	JUN	target	beta-sitosterol
Paeoniae Radix Alba	MOL000358	CASP3	target	beta-sitosterol
Paeoniae Radix Alba	MOL000358	CASP8	target	beta-sitosterol
Paeoniae Radix Alba	MOL000358	PRKCA	target	beta-sitosterol
Paeoniae Radix Alba	MOL000358	TGFB1	target	beta-sitosterol
Paeoniae Radix Alba	MOL000358	PON1	target	beta-sitosterol
Paeoniae Radix Alba	MOL000358	MAP2	target	beta-sitosterol
Paeoniae Radix Alba	MOL000359	PGR	target	sitosterol
Paeoniae Radix Alba	MOL000359	NCOA2	target	sitosterol
Paeoniae Radix Alba	MOL000359	NR3C2	target	sitosterol
Paeoniae Radix Alba	MOL000422	NOS2	target	kaempferol
Paeoniae Radix Alba	MOL000422	PTGS1	target	kaempferol
Paeoniae Radix Alba	MOL000422	AR	target	kaempferol
Paeoniae Radix Alba	MOL000422	PPARG	target	kaempferol
Paeoniae Radix Alba	MOL000422	PTGS2	target	kaempferol
Paeoniae Radix Alba	MOL000422	HSP90AA1	target	kaempferol
Paeoniae Radix Alba	MOL000422	NCOA2	target	kaempferol
Paeoniae Radix Alba	MOL000422	DPP4	target	kaempferol
Paeoniae Radix Alba	MOL000422	PRSS1	target	kaempferol
Paeoniae Radix Alba	MOL000422	PGR	target	kaempferol
Paeoniae Radix Alba	MOL000422	SERPIND1	target	kaempferol
Paeoniae Radix Alba	MOL000422	CHRM1	target	kaempferol
Paeoniae Radix Alba	MOL000422	NOS1AP	target	kaempferol
Paeoniae Radix Alba	MOL000422	ACHE	target	kaempferol
Paeoniae Radix Alba	MOL000422	SLC6A2	target	kaempferol
Paeoniae Radix Alba	MOL000422	CHRM2	target	kaempferol
Paeoniae Radix Alba	MOL000422	ADRA1B	target	kaempferol
Paeoniae Radix Alba	MOL000422	GABRA1	target	kaempferol
Paeoniae Radix Alba	MOL000422	TOP2B	target	kaempferol
Paeoniae Radix Alba	MOL000422	F7	target	kaempferol
Paeoniae Radix Alba	MOL000422	CALM2	target	kaempferol
Paeoniae Radix Alba	MOL000422	RELA	target	kaempferol
Paeoniae Radix Alba	MOL000422	IKBKB	target	kaempferol
Paeoniae Radix Alba	MOL000422	AKT1	target	kaempferol
Paeoniae Radix Alba	MOL000422	BCL2	target	kaempferol
Paeoniae Radix Alba	MOL000422	BAX	target	kaempferol
Paeoniae Radix Alba	MOL000422	CD40LG	target	kaempferol
Paeoniae Radix Alba	MOL000422	JUN	target	kaempferol
Paeoniae Radix Alba	MOL000422	AHSA1	target	kaempferol
Paeoniae Radix Alba	MOL000422	CASP3	target	kaempferol
Paeoniae Radix Alba	MOL000422	MAPK8	target	kaempferol
Paeoniae Radix Alba	MOL000422	XDH	target	kaempferol
Paeoniae Radix Alba	MOL000422	MMP1	target	kaempferol
Paeoniae Radix Alba	MOL000422	STAT1	target	kaempferol
Paeoniae Radix Alba	MOL000422	CDK1	target	kaempferol
Paeoniae Radix Alba	MOL000422	PPARG	target	kaempferol
Paeoniae Radix Alba	MOL000422	HMOX1	target	kaempferol
Paeoniae Radix Alba	MOL000422	CYP3A4	target	kaempferol
Paeoniae Radix Alba	MOL000422	CYP1A2	target	kaempferol
Paeoniae Radix Alba	MOL000422	CYP1A1	target	kaempferol
Paeoniae Radix Alba	MOL000422	ICAM1	target	kaempferol
Paeoniae Radix Alba	MOL000422	SELE	target	kaempferol
Paeoniae Radix Alba	MOL000422	VCAM1	target	kaempferol
Paeoniae Radix Alba	MOL000422	NR1I2	target	kaempferol
Paeoniae Radix Alba	MOL000422	CYP1B1	target	kaempferol
Paeoniae Radix Alba	MOL000422	ALOX5	target	kaempferol
Paeoniae Radix Alba	MOL000422	HAS2	target	kaempferol
Paeoniae Radix Alba	MOL000422	GSTP1	target	kaempferol
Paeoniae Radix Alba	MOL000422	AHR	target	kaempferol
Paeoniae Radix Alba	MOL000422	PSMD3	target	kaempferol
Paeoniae Radix Alba	MOL000422	SLC2A4	target	kaempferol
Paeoniae Radix Alba	MOL000422	NR1I3	target	kaempferol
Paeoniae Radix Alba	MOL000422	INSR	target	kaempferol
Paeoniae Radix Alba	MOL000422	DIO1	target	kaempferol
Paeoniae Radix Alba	MOL000422	GSTM1	target	kaempferol
Paeoniae Radix Alba	MOL000422	GSTM2	target	kaempferol
Paeoniae Radix Alba	MOL000422	AKR1C3	target	kaempferol
Paeoniae Radix Alba	MOL000422	SLPI	target	kaempferol
Paeoniae Radix Alba	MOL000492	PTGS1	target	(+)-catechin
Paeoniae Radix Alba	MOL000492	ESR1	target	(+)-catechin
Paeoniae Radix Alba	MOL000492	PTGS2	target	(+)-catechin
Paeoniae Radix Alba	MOL000492	HSP90AA1	target	(+)-catechin
Paeoniae Radix Alba	MOL000492	LACTBL1	target	(+)-catechin
Paeoniae Radix Alba	MOL000492	NCOA2	target	(+)-catechin
Paeoniae Radix Alba	MOL000492	CALM2	target	(+)-catechin
Paeoniae Radix Alba	MOL000492	RXRA	target	(+)-catechin
Paeoniae Radix Alba	MOL000492	CAT	target	(+)-catechin
Paeoniae Radix Alba	MOL000492	HAS2	target	(+)-catechin
Paeoniae Radix Alba	MOL001918	GABRA1	target	paeoniflorgenone
Paeoniae Radix Alba	MOL001919	PGR	target	(3S,5R,8R,9R,10S,14S)-3,17-dihydroxy-4,4,8,10,14-pentamethyl-2,3,5,6,7,9-hexahydro-1H-cyclopenta[a]phenanthrene-15,16-dione
Paeoniae Radix Alba	MOL001919	NR3C2	target	(3S,5R,8R,9R,10S,14S)-3,17-dihydroxy-4,4,8,10,14-pentamethyl-2,3,5,6,7,9-hexahydro-1H-cyclopenta[a]phenanthrene-15,16-dione
Paeoniae Radix Alba	MOL001923	PTGS2	target	[(3S,3aR,6S,7aR)-6-hydroxy-6-methyl-2,5-dioxo-3a,4,7,7a-tetrahydro-3H-benzofuran-3-yl]methyl benzoate
Paeoniae Radix Alba	MOL001924	CD40LG	target	paeoniflorin
Paeoniae Radix Alba	MOL001924	IL6	target	paeoniflorin
Paeoniae Radix Alba	MOL001924	CD14	target	paeoniflorin
Paeoniae Radix Alba	MOL001924	LBP	target	paeoniflorin
Atractylodes Macrocephala Koidz.	MOL000022	PTGS2	target	14-acetyl-12-senecioyl-2E,8Z,10E-atractylentriol
Atractylodes Macrocephala Koidz.	MOL000033	PGR	target	(3S,8S,9S,10R,13R,14S,17R)-10,13-dimethyl-17-[(2R,5S)-5-propan-2-yloctan-2-yl]-2,3,4,7,8,9,11,12,14,15,16,17-dodecahydro-1H-cyclopenta[a]phenanthren-3-ol
Atractylodes Macrocephala Koidz.	MOL000049	CHRM3	target	3β-acetoxyatractylone
Atractylodes Macrocephala Koidz.	MOL000049	SERPIND1	target	3β-acetoxyatractylone
Atractylodes Macrocephala Koidz.	MOL000049	CHRM1	target	3β-acetoxyatractylone
Atractylodes Macrocephala Koidz.	MOL000049	AR	target	3β-acetoxyatractylone
Atractylodes Macrocephala Koidz.	MOL000049	SCN5A	target	3β-acetoxyatractylone
Atractylodes Macrocephala Koidz.	MOL000049	PTGS2	target	3β-acetoxyatractylone
Atractylodes Macrocephala Koidz.	MOL000049	NOS1AP	target	3β-acetoxyatractylone
Atractylodes Macrocephala Koidz.	MOL000049	RXRA	target	3β-acetoxyatractylone
Atractylodes Macrocephala Koidz.	MOL000049	ACHE	target	3β-acetoxyatractylone
Atractylodes Macrocephala Koidz.	MOL000049	ADRA1D	target	3β-acetoxyatractylone
Atractylodes Macrocephala Koidz.	MOL000049	CHRM2	target	3β-acetoxyatractylone
Atractylodes Macrocephala Koidz.	MOL000049	ADRB2	target	3β-acetoxyatractylone
Atractylodes Macrocephala Koidz.	MOL000049	OPRM1	target	3β-acetoxyatractylone
Atractylodes Macrocephala Koidz.	MOL000049	GABRA1	target	3β-acetoxyatractylone
Atractylodes Macrocephala Koidz.	MOL000049	DPP4	target	3β-acetoxyatractylone
Atractylodes Macrocephala Koidz.	MOL000072	PTGS2	target	8β-ethoxy atractylenolide Ⅲ
Atractylodes Macrocephala Koidz.	MOL000072	GABRA1	target	8β-ethoxy atractylenolide Ⅲ
Atractylodes Macrocephala Koidz.	MOL000072	NCOA2	target	8β-ethoxy atractylenolide Ⅲ
Atractylodes Macrocephala Koidz.	MOL000072	NCOA1	target	8β-ethoxy atractylenolide Ⅲ
A. Dahurica (Fisch.) Benth. Et Hook	MOL001494	PTGS1	target	Mandenol
A. Dahurica (Fisch.) Benth. Et Hook	MOL001494	PTGS2	target	Mandenol
A. Dahurica (Fisch.) Benth. Et Hook	MOL001494	NCOA2	target	Mandenol
A. Dahurica (Fisch.) Benth. Et Hook	MOL001939	PTGS1	target	Alloisoimperatorin
A. Dahurica (Fisch.) Benth. Et Hook	MOL001939	AR	target	Alloisoimperatorin
A. Dahurica (Fisch.) Benth. Et Hook	MOL001939	PTGS2	target	Alloisoimperatorin
A. Dahurica (Fisch.) Benth. Et Hook	MOL001939	RXRA	target	Alloisoimperatorin
A. Dahurica (Fisch.) Benth. Et Hook	MOL001939	HSP90AA1	target	Alloisoimperatorin
A. Dahurica (Fisch.) Benth. Et Hook	MOL001941	SERPIND1	target	Ammidin
A. Dahurica (Fisch.) Benth. Et Hook	MOL001941	CHRM1	target	Ammidin
A. Dahurica (Fisch.) Benth. Et Hook	MOL001941	PTGS2	target	Ammidin
A. Dahurica (Fisch.) Benth. Et Hook	MOL001941	GABRA1	target	Ammidin
A. Dahurica (Fisch.) Benth. Et Hook	MOL001941	DPP4	target	Ammidin
A. Dahurica (Fisch.) Benth. Et Hook	MOL001941	MAOB	target	Ammidin
A. Dahurica (Fisch.) Benth. Et Hook	MOL001942	PTGS2	target	isoimperatorin
A. Dahurica (Fisch.) Benth. Et Hook	MOL001956	SERPIND1	target	Cnidilin
A. Dahurica (Fisch.) Benth. Et Hook	MOL001956	CHRM1	target	Cnidilin
A. Dahurica (Fisch.) Benth. Et Hook	MOL001956	SCN5A	target	Cnidilin
A. Dahurica (Fisch.) Benth. Et Hook	MOL001956	PTGS2	target	Cnidilin
A. Dahurica (Fisch.) Benth. Et Hook	MOL001956	RXRA	target	Cnidilin
A. Dahurica (Fisch.) Benth. Et Hook	MOL001956	ADRB2	target	Cnidilin
A. Dahurica (Fisch.) Benth. Et Hook	MOL001956	GABRA1	target	Cnidilin
A. Dahurica (Fisch.) Benth. Et Hook	MOL001956	DPP4	target	Cnidilin
A. Dahurica (Fisch.) Benth. Et Hook	MOL001956	HSP90AA1	target	Cnidilin
A. Dahurica (Fisch.) Benth. Et Hook	MOL002883	NCOA2	target	Ethyl oleate (NF)
A. Dahurica (Fisch.) Benth. Et Hook	MOL005789	PTGS1	target	neobyakangelico l
A. Dahurica (Fisch.) Benth. Et Hook	MOL005789	SERPIND1	target	neobyakangelico l
A. Dahurica (Fisch.) Benth. Et Hook	MOL005789	PTGS2	target	neobyakangelico l
A. Dahurica (Fisch.) Benth. Et Hook	MOL005789	DPP4	target	neobyakangelico l
A. Dahurica (Fisch.) Benth. Et Hook	MOL005789	HSP90AA1	target	neobyakangelico l
A. Dahurica (Fisch.) Benth. Et Hook	MOL005792	PTGS2	target	{5-[2'(R)-Hydroxy-3'-methyl-3'-butenyl-oxy]furocoumarin}
A. Dahurica (Fisch.) Benth. Et Hook	MOL005792	GABRA1	target	{5-[2'(R)-Hydroxy-3'-methyl-3'-butenyl-oxy]furocoumarin}
A. Dahurica (Fisch.) Benth. Et Hook	MOL005792	HSP90AA1	target	{5-[2'(R)-Hydroxy-3'-methyl-3'-butenyl-oxy]furocoumarin}
A. Dahurica (Fisch.) Benth. Et Hook	MOL005800	SERPIND1	target	Byakangelicol
A. Dahurica (Fisch.) Benth. Et Hook	MOL005800	PTGS2	target	Byakangelicol
A. Dahurica (Fisch.) Benth. Et Hook	MOL005800	DPP4	target	Byakangelicol
A. Dahurica (Fisch.) Benth. Et Hook	MOL005806	PTGS2	target	4-[(2S)-2,3-dihydroxy-3-methylbutoxy]furo[3,2-g]chromen-7-one
A. Dahurica (Fisch.) Benth. Et Hook	MOL005806	HSP90AA1	target	4-[(2S)-2,3-dihydroxy-3-methylbutoxy]furo[3,2-g]chromen-7-one
A. Dahurica (Fisch.) Benth. Et Hook	MOL005807	PTGS2	target	sen-byakangelicol
A. Dahurica (Fisch.) Benth. Et Hook	MOL000358	PGR	target	beta-sitosterol
A. Dahurica (Fisch.) Benth. Et Hook	MOL000358	NCOA2	target	beta-sitosterol
A. Dahurica (Fisch.) Benth. Et Hook	MOL000358	PTGS1	target	beta-sitosterol
A. Dahurica (Fisch.) Benth. Et Hook	MOL000358	PTGS2	target	beta-sitosterol
A. Dahurica (Fisch.) Benth. Et Hook	MOL000358	HSP90AA1	target	beta-sitosterol
A. Dahurica (Fisch.) Benth. Et Hook	MOL000358	KCNH2	target	beta-sitosterol
A. Dahurica (Fisch.) Benth. Et Hook	MOL000358	DRD1	target	beta-sitosterol
A. Dahurica (Fisch.) Benth. Et Hook	MOL000358	CHRM3	target	beta-sitosterol
A. Dahurica (Fisch.) Benth. Et Hook	MOL000358	CHRM1	target	beta-sitosterol
A. Dahurica (Fisch.) Benth. Et Hook	MOL000358	SCN5A	target	beta-sitosterol
A. Dahurica (Fisch.) Benth. Et Hook	MOL000358	CHRM4	target	beta-sitosterol
A. Dahurica (Fisch.) Benth. Et Hook	MOL000358	PDE3A	target	beta-sitosterol
A. Dahurica (Fisch.) Benth. Et Hook	MOL000358	HTR2A	target	beta-sitosterol
A. Dahurica (Fisch.) Benth. Et Hook	MOL000358	ADRA1D	target	beta-sitosterol
A. Dahurica (Fisch.) Benth. Et Hook	MOL000358	CHRM2	target	beta-sitosterol
A. Dahurica (Fisch.) Benth. Et Hook	MOL000358	ADRA1B	target	beta-sitosterol
A. Dahurica (Fisch.) Benth. Et Hook	MOL000358	ADRB2	target	beta-sitosterol
A. Dahurica (Fisch.) Benth. Et Hook	MOL000358	CHRNA2	target	beta-sitosterol
A. Dahurica (Fisch.) Benth. Et Hook	MOL000358	SLC6A4	target	beta-sitosterol
A. Dahurica (Fisch.) Benth. Et Hook	MOL000358	OPRM1	target	beta-sitosterol
A. Dahurica (Fisch.) Benth. Et Hook	MOL000358	GABRA1	target	beta-sitosterol
A. Dahurica (Fisch.) Benth. Et Hook	MOL000358	BCL2	target	beta-sitosterol
A. Dahurica (Fisch.) Benth. Et Hook	MOL000358	BAX	target	beta-sitosterol
A. Dahurica (Fisch.) Benth. Et Hook	MOL000358	CASP9	target	beta-sitosterol
A. Dahurica (Fisch.) Benth. Et Hook	MOL000358	JUN	target	beta-sitosterol
A. Dahurica (Fisch.) Benth. Et Hook	MOL000358	CASP3	target	beta-sitosterol
A. Dahurica (Fisch.) Benth. Et Hook	MOL000358	CASP8	target	beta-sitosterol
A. Dahurica (Fisch.) Benth. Et Hook	MOL000358	PRKCA	target	beta-sitosterol
A. Dahurica (Fisch.) Benth. Et Hook	MOL000358	TGFB1	target	beta-sitosterol
A. Dahurica (Fisch.) Benth. Et Hook	MOL000358	PON1	target	beta-sitosterol
A. Dahurica (Fisch.) Benth. Et Hook	MOL000358	MAP2	target	beta-sitosterol
A. Dahurica (Fisch.) Benth. Et Hook	MOL000449	PGR	target	Stigmasterol
A. Dahurica (Fisch.) Benth. Et Hook	MOL000449	NR3C2	target	Stigmasterol
A. Dahurica (Fisch.) Benth. Et Hook	MOL000449	NCOA2	target	Stigmasterol
A. Dahurica (Fisch.) Benth. Et Hook	MOL000449	ADH1C	target	Stigmasterol
A. Dahurica (Fisch.) Benth. Et Hook	MOL000449	RXRA	target	Stigmasterol
A. Dahurica (Fisch.) Benth. Et Hook	MOL000449	NCOA1	target	Stigmasterol
A. Dahurica (Fisch.) Benth. Et Hook	MOL000449	PTGS1	target	Stigmasterol
A. Dahurica (Fisch.) Benth. Et Hook	MOL000449	PTGS2	target	Stigmasterol
A. Dahurica (Fisch.) Benth. Et Hook	MOL000449	ADRA2A	target	Stigmasterol
A. Dahurica (Fisch.) Benth. Et Hook	MOL000449	SLC6A2	target	Stigmasterol
A. Dahurica (Fisch.) Benth. Et Hook	MOL000449	SLC6A3	target	Stigmasterol
A. Dahurica (Fisch.) Benth. Et Hook	MOL000449	ADRB2	target	Stigmasterol
A. Dahurica (Fisch.) Benth. Et Hook	MOL000449	AKR1B1	target	Stigmasterol
A. Dahurica (Fisch.) Benth. Et Hook	MOL000449	PLAU	target	Stigmasterol
A. Dahurica (Fisch.) Benth. Et Hook	MOL000449	LTA4H	target	Stigmasterol
A. Dahurica (Fisch.) Benth. Et Hook	MOL000449	MAOB	target	Stigmasterol
A. Dahurica (Fisch.) Benth. Et Hook	MOL000449	MAOA	target	Stigmasterol
A. Dahurica (Fisch.) Benth. Et Hook	MOL000449	CTRB1	target	Stigmasterol
A. Dahurica (Fisch.) Benth. Et Hook	MOL000449	CHRM3	target	Stigmasterol
A. Dahurica (Fisch.) Benth. Et Hook	MOL000449	CHRM1	target	Stigmasterol
A. Dahurica (Fisch.) Benth. Et Hook	MOL000449	ADRB1	target	Stigmasterol
A. Dahurica (Fisch.) Benth. Et Hook	MOL000449	SCN5A	target	Stigmasterol
A. Dahurica (Fisch.) Benth. Et Hook	MOL000449	HTR2A	target	Stigmasterol
A. Dahurica (Fisch.) Benth. Et Hook	MOL000449	ADRA1D	target	Stigmasterol
A. Dahurica (Fisch.) Benth. Et Hook	MOL000449	CHRM2	target	Stigmasterol
A. Dahurica (Fisch.) Benth. Et Hook	MOL000449	ADRA1B	target	Stigmasterol
A. Dahurica (Fisch.) Benth. Et Hook	MOL000449	GABRA1	target	Stigmasterol
A. Dahurica (Fisch.) Benth. Et Hook	MOL000953	PGR	target	CLR
A. Dahurica (Fisch.) Benth. Et Hook	MOL000953	NR3C2	target	CLR
A. Dahurica (Fisch.) Benth. Et Hook	MOL000953	NCOA2	target	CLR
A. Dahurica (Fisch.) Benth. Et Hook	MOL001749	SCN5A	target	ZINC03860434
A. Dahurica (Fisch.) Benth. Et Hook	MOL001749	CHRM3	target	ZINC03860434
A. Dahurica (Fisch.) Benth. Et Hook	MOL001749	ADRB2	target	ZINC03860434
A. Dahurica (Fisch.) Benth. Et Hook	MOL001749	CHRM1	target	ZINC03860434
A. Dahurica (Fisch.) Benth. Et Hook	MOL002644	SERPIND1	target	Phellopterin
A. Dahurica (Fisch.) Benth. Et Hook	MOL002644	CHRM1	target	Phellopterin
A. Dahurica (Fisch.) Benth. Et Hook	MOL002644	SCN5A	target	Phellopterin
A. Dahurica (Fisch.) Benth. Et Hook	MOL002644	PTGS2	target	Phellopterin
A. Dahurica (Fisch.) Benth. Et Hook	MOL002644	RXRA	target	Phellopterin
A. Dahurica (Fisch.) Benth. Et Hook	MOL002644	ADRA1B	target	Phellopterin
A. Dahurica (Fisch.) Benth. Et Hook	MOL002644	ADRB2	target	Phellopterin
A. Dahurica (Fisch.) Benth. Et Hook	MOL002644	GABRA1	target	Phellopterin
A. Dahurica (Fisch.) Benth. Et Hook	MOL002644	DPP4	target	Phellopterin
A. Dahurica (Fisch.) Benth. Et Hook	MOL002644	HSP90AA1	target	Phellopterin
A. Dahurica (Fisch.) Benth. Et Hook	MOL003588	PTGS1	target	Prangenidin
A. Dahurica (Fisch.) Benth. Et Hook	MOL003588	SERPIND1	target	Prangenidin
A. Dahurica (Fisch.) Benth. Et Hook	MOL003588	ESR1	target	Prangenidin
A. Dahurica (Fisch.) Benth. Et Hook	MOL003588	AR	target	Prangenidin
A. Dahurica (Fisch.) Benth. Et Hook	MOL003588	PTGS2	target	Prangenidin
A. Dahurica (Fisch.) Benth. Et Hook	MOL003588	RXRA	target	Prangenidin
A. Dahurica (Fisch.) Benth. Et Hook	MOL003588	GABRA1	target	Prangenidin
A. Dahurica (Fisch.) Benth. Et Hook	MOL003588	DPP4	target	Prangenidin
A. Dahurica (Fisch.) Benth. Et Hook	MOL003588	HSP90AA1	target	Prangenidin
A. Dahurica (Fisch.) Benth. Et Hook	MOL003588	CDK2	target	Prangenidin
A. Dahurica (Fisch.) Benth. Et Hook	MOL003588	CHEK1	target	Prangenidin
A. Dahurica (Fisch.) Benth. Et Hook	MOL003588	CCNA2	target	Prangenidin
A. Dahurica (Fisch.) Benth. Et Hook	MOL003791	PTGS2	target	Linolein, 2-mono-
A. Dahurica (Fisch.) Benth. Et Hook	MOL007514	NCOA2	target	methyl icosa-11,14-dienoate
A. Dahurica (Fisch.) Benth. Et Hook	MOL013430	SERPIND1	target	Prangenin
A. Dahurica (Fisch.) Benth. Et Hook	MOL013430	PTGS2	target	Prangenin
A. Dahurica (Fisch.) Benth. Et Hook	MOL013430	DPP4	target	Prangenin
Xanthii Fructus	MOL000011	NOS2	target	(2R,3R)-3-(4-hydroxy-3-methoxy-phenyl)-5-methoxy-2-methylol-2,3-dihydropyrano[5,6-h][1,4]benzodioxin-9-one
Xanthii Fructus	MOL000011	SERPIND1	target	(2R,3R)-3-(4-hydroxy-3-methoxy-phenyl)-5-methoxy-2-methylol-2,3-dihydropyrano[5,6-h][1,4]benzodioxin-9-one
Xanthii Fructus	MOL000011	KCNH2	target	(2R,3R)-3-(4-hydroxy-3-methoxy-phenyl)-5-methoxy-2-methylol-2,3-dihydropyrano[5,6-h][1,4]benzodioxin-9-one
Xanthii Fructus	MOL000011	ESR1	target	(2R,3R)-3-(4-hydroxy-3-methoxy-phenyl)-5-methoxy-2-methylol-2,3-dihydropyrano[5,6-h][1,4]benzodioxin-9-one
Xanthii Fructus	MOL000011	AR	target	(2R,3R)-3-(4-hydroxy-3-methoxy-phenyl)-5-methoxy-2-methylol-2,3-dihydropyrano[5,6-h][1,4]benzodioxin-9-one
Xanthii Fructus	MOL000011	SCN5A	target	(2R,3R)-3-(4-hydroxy-3-methoxy-phenyl)-5-methoxy-2-methylol-2,3-dihydropyrano[5,6-h][1,4]benzodioxin-9-one
Xanthii Fructus	MOL000011	F7	target	(2R,3R)-3-(4-hydroxy-3-methoxy-phenyl)-5-methoxy-2-methylol-2,3-dihydropyrano[5,6-h][1,4]benzodioxin-9-one
Xanthii Fructus	MOL000011	PTGS2	target	(2R,3R)-3-(4-hydroxy-3-methoxy-phenyl)-5-methoxy-2-methylol-2,3-dihydropyrano[5,6-h][1,4]benzodioxin-9-one
Xanthii Fructus	MOL000011	NOS1AP	target	(2R,3R)-3-(4-hydroxy-3-methoxy-phenyl)-5-methoxy-2-methylol-2,3-dihydropyrano[5,6-h][1,4]benzodioxin-9-one
Xanthii Fructus	MOL000011	F7	target	(2R,3R)-3-(4-hydroxy-3-methoxy-phenyl)-5-methoxy-2-methylol-2,3-dihydropyrano[5,6-h][1,4]benzodioxin-9-one
Xanthii Fructus	MOL000011	KDR	target	(2R,3R)-3-(4-hydroxy-3-methoxy-phenyl)-5-methoxy-2-methylol-2,3-dihydropyrano[5,6-h][1,4]benzodioxin-9-one
Xanthii Fructus	MOL000011	TOP2B	target	(2R,3R)-3-(4-hydroxy-3-methoxy-phenyl)-5-methoxy-2-methylol-2,3-dihydropyrano[5,6-h][1,4]benzodioxin-9-one
Xanthii Fructus	MOL000011	DPP4	target	(2R,3R)-3-(4-hydroxy-3-methoxy-phenyl)-5-methoxy-2-methylol-2,3-dihydropyrano[5,6-h][1,4]benzodioxin-9-one
Xanthii Fructus	MOL000011	HSP90AA1	target	(2R,3R)-3-(4-hydroxy-3-methoxy-phenyl)-5-methoxy-2-methylol-2,3-dihydropyrano[5,6-h][1,4]benzodioxin-9-one
Xanthii Fructus	MOL000011	PRSS1	target	(2R,3R)-3-(4-hydroxy-3-methoxy-phenyl)-5-methoxy-2-methylol-2,3-dihydropyrano[5,6-h][1,4]benzodioxin-9-one
Xanthii Fructus	MOL000011	NCOA1	target	(2R,3R)-3-(4-hydroxy-3-methoxy-phenyl)-5-methoxy-2-methylol-2,3-dihydropyrano[5,6-h][1,4]benzodioxin-9-one
Xanthii Fructus	MOL000011	CALM2	target	(2R,3R)-3-(4-hydroxy-3-methoxy-phenyl)-5-methoxy-2-methylol-2,3-dihydropyrano[5,6-h][1,4]benzodioxin-9-one
Xanthii Fructus	MOL000358	PGR	target	beta-sitosterol
Xanthii Fructus	MOL000358	NCOA2	target	beta-sitosterol
Xanthii Fructus	MOL000358	PTGS1	target	beta-sitosterol
Xanthii Fructus	MOL000358	PTGS2	target	beta-sitosterol
Xanthii Fructus	MOL000358	HSP90AA1	target	beta-sitosterol
Xanthii Fructus	MOL000358	KCNH2	target	beta-sitosterol
Xanthii Fructus	MOL000358	DRD1	target	beta-sitosterol
Xanthii Fructus	MOL000358	CHRM3	target	beta-sitosterol
Xanthii Fructus	MOL000358	CHRM1	target	beta-sitosterol
Xanthii Fructus	MOL000358	SCN5A	target	beta-sitosterol
Xanthii Fructus	MOL000358	CHRM4	target	beta-sitosterol
Xanthii Fructus	MOL000358	PDE3A	target	beta-sitosterol
Xanthii Fructus	MOL000358	HTR2A	target	beta-sitosterol
Xanthii Fructus	MOL000358	ADRA1D	target	beta-sitosterol
Xanthii Fructus	MOL000358	CHRM2	target	beta-sitosterol
Xanthii Fructus	MOL000358	ADRA1B	target	beta-sitosterol
Xanthii Fructus	MOL000358	ADRB2	target	beta-sitosterol
Xanthii Fructus	MOL000358	CHRNA2	target	beta-sitosterol
Xanthii Fructus	MOL000358	SLC6A4	target	beta-sitosterol
Xanthii Fructus	MOL000358	OPRM1	target	beta-sitosterol
Xanthii Fructus	MOL000358	GABRA1	target	beta-sitosterol
Xanthii Fructus	MOL000358	BCL2	target	beta-sitosterol
Xanthii Fructus	MOL000358	BAX	target	beta-sitosterol
Xanthii Fructus	MOL000358	CASP9	target	beta-sitosterol
Xanthii Fructus	MOL000358	JUN	target	beta-sitosterol
Xanthii Fructus	MOL000358	CASP3	target	beta-sitosterol
Xanthii Fructus	MOL000358	CASP8	target	beta-sitosterol
Xanthii Fructus	MOL000358	PRKCA	target	beta-sitosterol
Xanthii Fructus	MOL000358	TGFB1	target	beta-sitosterol
Xanthii Fructus	MOL000358	PON1	target	beta-sitosterol
Xanthii Fructus	MOL000358	MAP2	target	beta-sitosterol
Xanthii Fructus	MOL000359	PGR	target	sitosterol
Xanthii Fructus	MOL000359	NCOA2	target	sitosterol
Xanthii Fructus	MOL000359	NR3C2	target	sitosterol
Xanthii Fructus	MOL000449	PGR	target	Stigmasterol
Xanthii Fructus	MOL000449	NR3C2	target	Stigmasterol
Xanthii Fructus	MOL000449	NCOA2	target	Stigmasterol
Xanthii Fructus	MOL000449	ADH1C	target	Stigmasterol
Xanthii Fructus	MOL000449	RXRA	target	Stigmasterol
Xanthii Fructus	MOL000449	NCOA1	target	Stigmasterol
Xanthii Fructus	MOL000449	PTGS1	target	Stigmasterol
Xanthii Fructus	MOL000449	PTGS2	target	Stigmasterol
Xanthii Fructus	MOL000449	ADRA2A	target	Stigmasterol
Xanthii Fructus	MOL000449	SLC6A2	target	Stigmasterol
Xanthii Fructus	MOL000449	SLC6A3	target	Stigmasterol
Xanthii Fructus	MOL000449	ADRB2	target	Stigmasterol
Xanthii Fructus	MOL000449	AKR1B1	target	Stigmasterol
Xanthii Fructus	MOL000449	PLAU	target	Stigmasterol
Xanthii Fructus	MOL000449	LTA4H	target	Stigmasterol
Xanthii Fructus	MOL000449	MAOB	target	Stigmasterol
Xanthii Fructus	MOL000449	MAOA	target	Stigmasterol
Xanthii Fructus	MOL000449	CTRB1	target	Stigmasterol
Xanthii Fructus	MOL000449	CHRM3	target	Stigmasterol
Xanthii Fructus	MOL000449	CHRM1	target	Stigmasterol
Xanthii Fructus	MOL000449	ADRB1	target	Stigmasterol
Xanthii Fructus	MOL000449	SCN5A	target	Stigmasterol
Xanthii Fructus	MOL000449	HTR2A	target	Stigmasterol
Xanthii Fructus	MOL000449	ADRA1D	target	Stigmasterol
Xanthii Fructus	MOL000449	CHRM2	target	Stigmasterol
Xanthii Fructus	MOL000449	ADRA1B	target	Stigmasterol
Xanthii Fructus	MOL000449	GABRA1	target	Stigmasterol
Xanthii Fructus	MOL000471	PTGS1	target	aloe-emodin
Xanthii Fructus	MOL000471	PTGS2	target	aloe-emodin
Xanthii Fructus	MOL000471	HSP90AA1	target	aloe-emodin
Xanthii Fructus	MOL000471	NCOA2	target	aloe-emodin
Xanthii Fructus	MOL000471	PKIA	target	aloe-emodin
Xanthii Fructus	MOL000471	AKR1B1	target	aloe-emodin
Xanthii Fructus	MOL000471	CDKN1A	target	aloe-emodin
Xanthii Fructus	MOL000471	EIF6	target	aloe-emodin
Xanthii Fructus	MOL000471	BAX	target	aloe-emodin
Xanthii Fructus	MOL000471	CD40LG	target	aloe-emodin
Xanthii Fructus	MOL000471	CASP3	target	aloe-emodin
Xanthii Fructus	MOL000471	TP53	target	aloe-emodin
Xanthii Fructus	MOL000471	FASN	target	aloe-emodin
Xanthii Fructus	MOL000471	PRKCA	target	aloe-emodin
Xanthii Fructus	MOL000471	PRKCE	target	aloe-emodin
Xanthii Fructus	MOL000471	CDK1	target	aloe-emodin
Xanthii Fructus	MOL000471	PCNA	target	aloe-emodin
Xanthii Fructus	MOL000471	MYC	target	aloe-emodin
Xanthii Fructus	MOL000471	IL1B	target	aloe-emodin
Xanthii Fructus	MOL000471	PRKCD	target	aloe-emodin
Xanthii Fructus	MOL000471	CCNB1	target	aloe-emodin
Xanthii Fructus	MOL001755	PGR	target	24-Ethylcholest-4-en-3-one
Xanthii Fructus	MOL001755	NR3C2	target	24-Ethylcholest-4-en-3-one
Xanthii Fructus	MOL011678	PGR	target	(3S,8S,9S,10R,13R,14S,17R)-17-[(1S,4R)-4-ethyl-1,5-dimethylhexyl]-10,13-dimethyl-2,3,4,7,8,9,11,12,14,15,16,17-dodecahydro-1H-cyclopenta[a]phenanthren-3-ol
Xanthii Fructus	MOL011678	NCOA2	target	(3S,8S,9S,10R,13R,14S,17R)-17-[(1S,4R)-4-ethyl-1,5-dimethylhexyl]-10,13-dimethyl-2,3,4,7,8,9,11,12,14,15,16,17-dodecahydro-1H-cyclopenta[a]phenanthren-3-ol
Radix Bupleuri	MOL000098	PTGS1	target	quercetin
Radix Bupleuri	MOL000098	AR	target	quercetin
Radix Bupleuri	MOL000098	PPARG	target	quercetin
Radix Bupleuri	MOL000098	PTGS2	target	quercetin
Radix Bupleuri	MOL000098	HSP90AA1	target	quercetin
Radix Bupleuri	MOL000098	NCOA2	target	quercetin
Radix Bupleuri	MOL000098	DPP4	target	quercetin
Radix Bupleuri	MOL000098	AKR1B1	target	quercetin
Radix Bupleuri	MOL000098	PRSS1	target	quercetin
Radix Bupleuri	MOL000098	TOP2B	target	quercetin
Radix Bupleuri	MOL000098	SERPIND1	target	quercetin
Radix Bupleuri	MOL000098	KCNH2	target	quercetin
Radix Bupleuri	MOL000098	SCN5A	target	quercetin
Radix Bupleuri	MOL000098	F7	target	quercetin
Radix Bupleuri	MOL000098	ADRB2	target	quercetin
Radix Bupleuri	MOL000098	MMP3	target	quercetin
Radix Bupleuri	MOL000098	F7	target	quercetin
Radix Bupleuri	MOL000098	NOS1AP	target	quercetin
Radix Bupleuri	MOL000098	RXRA	target	quercetin
Radix Bupleuri	MOL000098	ACHE	target	quercetin
Radix Bupleuri	MOL000098	GABRA1	target	quercetin
Radix Bupleuri	MOL000098	MAOB	target	quercetin
Radix Bupleuri	MOL000098	RELA	target	quercetin
Radix Bupleuri	MOL000098	EGFR	target	quercetin
Radix Bupleuri	MOL000098	AKT1	target	quercetin
Radix Bupleuri	MOL000098	VEGFA	target	quercetin
Radix Bupleuri	MOL000098	CCND1	target	quercetin
Radix Bupleuri	MOL000098	BCL2	target	quercetin
Radix Bupleuri	MOL000098	BCL2L1	target	quercetin
Radix Bupleuri	MOL000098	FOS	target	quercetin
Radix Bupleuri	MOL000098	CDKN1A	target	quercetin
Radix Bupleuri	MOL000098	EIF6	target	quercetin
Radix Bupleuri	MOL000098	BAX	target	quercetin
Radix Bupleuri	MOL000098	CASP9	target	quercetin
Radix Bupleuri	MOL000098	PLAU	target	quercetin
Radix Bupleuri	MOL000098	MMP2	target	quercetin
Radix Bupleuri	MOL000098	MMP9	target	quercetin
Radix Bupleuri	MOL000098	MAPK1	target	quercetin
Radix Bupleuri	MOL000098	IL10	target	quercetin
Radix Bupleuri	MOL000098	EGF	target	quercetin
Radix Bupleuri	MOL000098	RB1	target	quercetin
Radix Bupleuri	MOL000098	CD40LG	target	quercetin
Radix Bupleuri	MOL000098	JUN	target	quercetin
Radix Bupleuri	MOL000098	IL6	target	quercetin
Radix Bupleuri	MOL000098	AHSA1	target	quercetin
Radix Bupleuri	MOL000098	CASP3	target	quercetin
Radix Bupleuri	MOL000098	TP53	target	quercetin
Radix Bupleuri	MOL000098	ELK1	target	quercetin
Radix Bupleuri	MOL000098	NFKBIA	target	quercetin
Radix Bupleuri	MOL000098	POR	target	quercetin
Radix Bupleuri	MOL000098	ODC1	target	quercetin
Radix Bupleuri	MOL000098	XDH	target	quercetin
Radix Bupleuri	MOL000098	CASP8	target	quercetin
Radix Bupleuri	MOL000098	TOP1	target	quercetin
Radix Bupleuri	MOL000098	SOD1	target	quercetin
Radix Bupleuri	MOL000098	PRKCA	target	quercetin
Radix Bupleuri	MOL000098	MMP1	target	quercetin
Radix Bupleuri	MOL000098	HIF1A	target	quercetin
Radix Bupleuri	MOL000098	STAT1	target	quercetin
Radix Bupleuri	MOL000098	RUNX1T1	target	quercetin
Radix Bupleuri	MOL000098	CDK1	target	quercetin
Radix Bupleuri	MOL000098	HSPA5	target	quercetin
Radix Bupleuri	MOL000098	ERBB2	target	quercetin
Radix Bupleuri	MOL000098	PPARG	target	quercetin
Radix Bupleuri	MOL000098	ACACA	target	quercetin
Radix Bupleuri	MOL000098	HMOX1	target	quercetin
Radix Bupleuri	MOL000098	CYP3A4	target	quercetin
Radix Bupleuri	MOL000098	CYP1A2	target	quercetin
Radix Bupleuri	MOL000098	CAV1	target	quercetin
Radix Bupleuri	MOL000098	MYC	target	quercetin
Radix Bupleuri	MOL000098	F3	target	quercetin
Radix Bupleuri	MOL000098	GJA1	target	quercetin
Radix Bupleuri	MOL000098	CYP1A1	target	quercetin
Radix Bupleuri	MOL000098	ICAM1	target	quercetin
Radix Bupleuri	MOL000098	IL1B	target	quercetin
Radix Bupleuri	MOL000098	CCL2	target	quercetin
Radix Bupleuri	MOL000098	SELE	target	quercetin
Radix Bupleuri	MOL000098	VCAM1	target	quercetin
Radix Bupleuri	MOL000098	PTGER3	target	quercetin
Radix Bupleuri	MOL000098	CXCL8	target	quercetin
Radix Bupleuri	MOL000098	PRKCB	target	quercetin
Radix Bupleuri	MOL000098	BIRC5	target	quercetin
Radix Bupleuri	MOL000098	DUOX2	target	quercetin
Radix Bupleuri	MOL000098	NOS3	target	quercetin
Radix Bupleuri	MOL000098	HSPB1	target	quercetin
Radix Bupleuri	MOL000098	TGFB1	target	quercetin
Radix Bupleuri	MOL000098	SULT1E1	target	quercetin
Radix Bupleuri	MOL000098	MGAM	target	quercetin
Radix Bupleuri	MOL000098	IL2	target	quercetin
Radix Bupleuri	MOL000098	NR1I2	target	quercetin
Radix Bupleuri	MOL000098	CYP1B1	target	quercetin
Radix Bupleuri	MOL000098	CCNB1	target	quercetin
Radix Bupleuri	MOL000098	PLAT	target	quercetin
Radix Bupleuri	MOL000098	THBD	target	quercetin
Radix Bupleuri	MOL000098	SERPINE1	target	quercetin
Radix Bupleuri	MOL000098	COL1A1	target	quercetin
Radix Bupleuri	MOL000098	IFNG	target	quercetin
Radix Bupleuri	MOL000098	ALOX5	target	quercetin
Radix Bupleuri	MOL000098	IL1A	target	quercetin
Radix Bupleuri	MOL000098	MPO	target	quercetin
Radix Bupleuri	MOL000098	TOP2A	target	quercetin
Radix Bupleuri	MOL000098	NCF1	target	quercetin
Radix Bupleuri	MOL000098	ABCG2	target	quercetin
Radix Bupleuri	MOL000098	HAS2	target	quercetin
Radix Bupleuri	MOL000098	GSTP1	target	quercetin
Radix Bupleuri	MOL000098	NFE2L2	target	quercetin
Radix Bupleuri	MOL000098	NQO1	target	quercetin
Radix Bupleuri	MOL000098	PARP1	target	quercetin
Radix Bupleuri	MOL000098	AHR	target	quercetin
Radix Bupleuri	MOL000098	PSMD3	target	quercetin
Radix Bupleuri	MOL000098	SLC2A4	target	quercetin
Radix Bupleuri	MOL000098	COL3A1	target	quercetin
Radix Bupleuri	MOL000098	CXCL11	target	quercetin
Radix Bupleuri	MOL000098	CXCL2	target	quercetin
Radix Bupleuri	MOL000098	DCAF5	target	quercetin
Radix Bupleuri	MOL000098	NR1I3	target	quercetin
Radix Bupleuri	MOL000098	CHEK2	target	quercetin
Radix Bupleuri	MOL000098	INSR	target	quercetin
Radix Bupleuri	MOL000098	CLDN4	target	quercetin
Radix Bupleuri	MOL000098	PPARA	target	quercetin
Radix Bupleuri	MOL000098	PPARD	target	quercetin
Radix Bupleuri	MOL000098	HSF1	target	quercetin
Radix Bupleuri	MOL000098	CRP	target	quercetin
Radix Bupleuri	MOL000098	CXCL10	target	quercetin
Radix Bupleuri	MOL000098	CHUK	target	quercetin
Radix Bupleuri	MOL000098	SPP1	target	quercetin
Radix Bupleuri	MOL000098	RUNX2	target	quercetin
Radix Bupleuri	MOL000098	RASSF1	target	quercetin
Radix Bupleuri	MOL000098	E2F1	target	quercetin
Radix Bupleuri	MOL000098	E2F2	target	quercetin
Radix Bupleuri	MOL000098	ACPP	target	quercetin
Radix Bupleuri	MOL000098	CTSD	target	quercetin
Radix Bupleuri	MOL000098	IGFBP3	target	quercetin
Radix Bupleuri	MOL000098	IGF2	target	quercetin
Radix Bupleuri	MOL000098	CD40LG	target	quercetin
Radix Bupleuri	MOL000098	IRF1	target	quercetin
Radix Bupleuri	MOL000098	ERBB3	target	quercetin
Radix Bupleuri	MOL000098	PON1	target	quercetin
Radix Bupleuri	MOL000098	DIO1	target	quercetin
Radix Bupleuri	MOL000098	PCOLCE	target	quercetin
Radix Bupleuri	MOL000098	NPEPPS	target	quercetin
Radix Bupleuri	MOL000098	HK2	target	quercetin
Radix Bupleuri	MOL000098	NKX3-1	target	quercetin
Radix Bupleuri	MOL000098	RASA1	target	quercetin
Radix Bupleuri	MOL000098	GSTM1	target	quercetin
Radix Bupleuri	MOL000098	GSTM2	target	quercetin
Radix Bupleuri	MOL000354	NOS2	target	isorhamnetin
Radix Bupleuri	MOL000354	PTGS1	target	isorhamnetin
Radix Bupleuri	MOL000354	ESR1	target	isorhamnetin
Radix Bupleuri	MOL000354	AR	target	isorhamnetin
Radix Bupleuri	MOL000354	PPARG	target	isorhamnetin
Radix Bupleuri	MOL000354	PTGS2	target	isorhamnetin
Radix Bupleuri	MOL000354	ESR2	target	isorhamnetin
Radix Bupleuri	MOL000354	DPP4	target	isorhamnetin
Radix Bupleuri	MOL000354	MAPK14	target	isorhamnetin
Radix Bupleuri	MOL000354	GSK3B	target	isorhamnetin
Radix Bupleuri	MOL000354	HSP90AA1	target	isorhamnetin
Radix Bupleuri	MOL000354	CDK2	target	isorhamnetin
Radix Bupleuri	MOL000354	PRSS1	target	isorhamnetin
Radix Bupleuri	MOL000354	CCNA2	target	isorhamnetin
Radix Bupleuri	MOL000354	NCOA2	target	isorhamnetin
Radix Bupleuri	MOL000354	CALM2	target	isorhamnetin
Radix Bupleuri	MOL000354	PYGM	target	isorhamnetin
Radix Bupleuri	MOL000354	PPARD	target	isorhamnetin
Radix Bupleuri	MOL000354	CHEK1	target	isorhamnetin
Radix Bupleuri	MOL000354	AKR1B1	target	isorhamnetin
Radix Bupleuri	MOL000354	NCOA1	target	isorhamnetin
Radix Bupleuri	MOL000354	F7	target	isorhamnetin
Radix Bupleuri	MOL000354	SERPIND1	target	isorhamnetin
Radix Bupleuri	MOL000354	ACHE	target	isorhamnetin
Radix Bupleuri	MOL000354	GABRA1	target	isorhamnetin
Radix Bupleuri	MOL000354	MAOB	target	isorhamnetin
Radix Bupleuri	MOL000354	GRIA2	target	isorhamnetin
Radix Bupleuri	MOL000354	RELA	target	isorhamnetin
Radix Bupleuri	MOL000354	XDH	target	isorhamnetin
Radix Bupleuri	MOL000354	NCF1	target	isorhamnetin
Radix Bupleuri	MOL000354	OLR1	target	isorhamnetin
Radix Bupleuri	MOL000422	NOS2	target	kaempferol
Radix Bupleuri	MOL000422	PTGS1	target	kaempferol
Radix Bupleuri	MOL000422	AR	target	kaempferol
Radix Bupleuri	MOL000422	PPARG	target	kaempferol
Radix Bupleuri	MOL000422	PTGS2	target	kaempferol
Radix Bupleuri	MOL000422	HSP90AA1	target	kaempferol
Radix Bupleuri	MOL000422	NCOA2	target	kaempferol
Radix Bupleuri	MOL000422	DPP4	target	kaempferol
Radix Bupleuri	MOL000422	PRSS1	target	kaempferol
Radix Bupleuri	MOL000422	PGR	target	kaempferol
Radix Bupleuri	MOL000422	SERPIND1	target	kaempferol
Radix Bupleuri	MOL000422	CHRM1	target	kaempferol
Radix Bupleuri	MOL000422	ACHE	target	kaempferol
Radix Bupleuri	MOL000422	SLC6A2	target	kaempferol
Radix Bupleuri	MOL000422	CHRM2	target	kaempferol
Radix Bupleuri	MOL000422	ADRA1B	target	kaempferol
Radix Bupleuri	MOL000422	GABRA1	target	kaempferol
Radix Bupleuri	MOL000422	TOP2B	target	kaempferol
Radix Bupleuri	MOL000422	F7	target	kaempferol
Radix Bupleuri	MOL000422	CALM2	target	kaempferol
Radix Bupleuri	MOL000422	RELA	target	kaempferol
Radix Bupleuri	MOL000422	IKBKB	target	kaempferol
Radix Bupleuri	MOL000422	AKT1	target	kaempferol
Radix Bupleuri	MOL000422	BCL2	target	kaempferol
Radix Bupleuri	MOL000422	BAX	target	kaempferol
Radix Bupleuri	MOL000422	CD40LG	target	kaempferol
Radix Bupleuri	MOL000422	JUN	target	kaempferol
Radix Bupleuri	MOL000422	AHSA1	target	kaempferol
Radix Bupleuri	MOL000422	CASP3	target	kaempferol
Radix Bupleuri	MOL000422	MAPK8	target	kaempferol
Radix Bupleuri	MOL000422	XDH	target	kaempferol
Radix Bupleuri	MOL000422	MMP1	target	kaempferol
Radix Bupleuri	MOL000422	STAT1	target	kaempferol
Radix Bupleuri	MOL000422	CDK1	target	kaempferol
Radix Bupleuri	MOL000422	PPARG	target	kaempferol
Radix Bupleuri	MOL000422	HMOX1	target	kaempferol
Radix Bupleuri	MOL000422	CYP3A4	target	kaempferol
Radix Bupleuri	MOL000422	CYP1A2	target	kaempferol
Radix Bupleuri	MOL000422	CYP1A1	target	kaempferol
Radix Bupleuri	MOL000422	ICAM1	target	kaempferol
Radix Bupleuri	MOL000422	SELE	target	kaempferol
Radix Bupleuri	MOL000422	VCAM1	target	kaempferol
Radix Bupleuri	MOL000422	NR1I2	target	kaempferol
Radix Bupleuri	MOL000422	CYP1B1	target	kaempferol
Radix Bupleuri	MOL000422	ALOX5	target	kaempferol
Radix Bupleuri	MOL000422	HAS2	target	kaempferol
Radix Bupleuri	MOL000422	GSTP1	target	kaempferol
Radix Bupleuri	MOL000422	AHR	target	kaempferol
Radix Bupleuri	MOL000422	PSMD3	target	kaempferol
Radix Bupleuri	MOL000422	SLC2A4	target	kaempferol
Radix Bupleuri	MOL000422	NR1I3	target	kaempferol
Radix Bupleuri	MOL000422	INSR	target	kaempferol
Radix Bupleuri	MOL000422	DIO1	target	kaempferol
Radix Bupleuri	MOL000422	GSTM1	target	kaempferol
Radix Bupleuri	MOL000422	GSTM2	target	kaempferol
Radix Bupleuri	MOL000422	AKR1C3	target	kaempferol
Radix Bupleuri	MOL000422	SLPI	target	kaempferol
Radix Bupleuri	MOL000449	PGR	target	Stigmasterol
Radix Bupleuri	MOL000449	NR3C2	target	Stigmasterol
Radix Bupleuri	MOL000449	NCOA2	target	Stigmasterol
Radix Bupleuri	MOL000449	ADH1C	target	Stigmasterol
Radix Bupleuri	MOL000449	RXRA	target	Stigmasterol
Radix Bupleuri	MOL000449	NCOA1	target	Stigmasterol
Radix Bupleuri	MOL000449	PTGS1	target	Stigmasterol
Radix Bupleuri	MOL000449	PTGS2	target	Stigmasterol
Radix Bupleuri	MOL000449	ADRA2A	target	Stigmasterol
Radix Bupleuri	MOL000449	SLC6A2	target	Stigmasterol
Radix Bupleuri	MOL000449	SLC6A3	target	Stigmasterol
Radix Bupleuri	MOL000449	ADRB2	target	Stigmasterol
Radix Bupleuri	MOL000449	AKR1B1	target	Stigmasterol
Radix Bupleuri	MOL000449	PLAU	target	Stigmasterol
Radix Bupleuri	MOL000449	LTA4H	target	Stigmasterol
Radix Bupleuri	MOL000449	MAOB	target	Stigmasterol
Radix Bupleuri	MOL000449	MAOA	target	Stigmasterol
Radix Bupleuri	MOL000449	CTRB1	target	Stigmasterol
Radix Bupleuri	MOL000449	CHRM3	target	Stigmasterol
Radix Bupleuri	MOL000449	CHRM1	target	Stigmasterol
Radix Bupleuri	MOL000449	ADRB1	target	Stigmasterol
Radix Bupleuri	MOL000449	SCN5A	target	Stigmasterol
Radix Bupleuri	MOL000449	HTR2A	target	Stigmasterol
Radix Bupleuri	MOL000449	ADRA1D	target	Stigmasterol
Radix Bupleuri	MOL000449	CHRM2	target	Stigmasterol
Radix Bupleuri	MOL000449	ADRA1B	target	Stigmasterol
Radix Bupleuri	MOL000449	GABRA1	target	Stigmasterol
Radix Bupleuri	MOL000490	NOS2	target	petunidin
Radix Bupleuri	MOL000490	PTGS1	target	petunidin
Radix Bupleuri	MOL000490	PTGS2	target	petunidin
Radix Bupleuri	MOL000490	ESR2	target	petunidin
Radix Bupleuri	MOL000490	MAPK14	target	petunidin
Radix Bupleuri	MOL000490	GSK3B	target	petunidin
Radix Bupleuri	MOL000490	HSP90AA1	target	petunidin
Radix Bupleuri	MOL000490	NCOA2	target	petunidin
Radix Bupleuri	MOL001645	PTGS1	target	Linoleyl acetate
Radix Bupleuri	MOL001645	PTGS2	target	Linoleyl acetate
Radix Bupleuri	MOL001645	NCOA2	target	Linoleyl acetate
Radix Bupleuri	MOL001645	RXRA	target	Linoleyl acetate
Radix Bupleuri	MOL002776	F7	target	Baicalin
Radix Bupleuri	MOL004598	SERPIND1	target	3,5,6,7-tetramethoxy-2-(3,4,5-trimethoxyphenyl)chromone
Radix Bupleuri	MOL004598	ESR1	target	3,5,6,7-tetramethoxy-2-(3,4,5-trimethoxyphenyl)chromone
Radix Bupleuri	MOL004598	AR	target	3,5,6,7-tetramethoxy-2-(3,4,5-trimethoxyphenyl)chromone
Radix Bupleuri	MOL004598	F7	target	3,5,6,7-tetramethoxy-2-(3,4,5-trimethoxyphenyl)chromone
Radix Bupleuri	MOL004598	PTGS2	target	3,5,6,7-tetramethoxy-2-(3,4,5-trimethoxyphenyl)chromone
Radix Bupleuri	MOL004598	F7	target	3,5,6,7-tetramethoxy-2-(3,4,5-trimethoxyphenyl)chromone
Radix Bupleuri	MOL004598	ACHE	target	3,5,6,7-tetramethoxy-2-(3,4,5-trimethoxyphenyl)chromone
Radix Bupleuri	MOL004598	TOP2B	target	3,5,6,7-tetramethoxy-2-(3,4,5-trimethoxyphenyl)chromone
Radix Bupleuri	MOL004598	ESR2	target	3,5,6,7-tetramethoxy-2-(3,4,5-trimethoxyphenyl)chromone
Radix Bupleuri	MOL004598	PRSS1	target	3,5,6,7-tetramethoxy-2-(3,4,5-trimethoxyphenyl)chromone
Radix Bupleuri	MOL004598	NCOA2	target	3,5,6,7-tetramethoxy-2-(3,4,5-trimethoxyphenyl)chromone
Radix Bupleuri	MOL004598	CALM2	target	3,5,6,7-tetramethoxy-2-(3,4,5-trimethoxyphenyl)chromone
Radix Bupleuri	MOL004599	GABRA1	target	3,3,5-trimethylheptane
Radix Bupleuri	MOL004599	BCHE	target	3,3,5-trimethylheptane
Radix Bupleuri	MOL004609	NOS2	target	Areapillin
Radix Bupleuri	MOL004609	SERPIND1	target	Areapillin
Radix Bupleuri	MOL004609	AR	target	Areapillin
Radix Bupleuri	MOL004609	SCN5A	target	Areapillin
Radix Bupleuri	MOL004609	F7	target	Areapillin
Radix Bupleuri	MOL004609	PTGS2	target	Areapillin
Radix Bupleuri	MOL004609	F7	target	Areapillin
Radix Bupleuri	MOL004609	TOP2B	target	Areapillin
Radix Bupleuri	MOL004609	ESR2	target	Areapillin
Radix Bupleuri	MOL004609	DPP4	target	Areapillin
Radix Bupleuri	MOL004609	HSP90AA1	target	Areapillin
Radix Bupleuri	MOL004609	PRSS1	target	Areapillin
Radix Bupleuri	MOL004609	NCOA2	target	Areapillin
Radix Bupleuri	MOL004609	NCOA1	target	Areapillin
Radix Bupleuri	MOL004609	CALM2	target	Areapillin
Radix Bupleuri	MOL004624	CHRM1	target	Longikaurin A
Radix Bupleuri	MOL004624	CHRM2	target	Longikaurin A
Radix Bupleuri	MOL004624	PRSS1	target	Longikaurin A
Radix Bupleuri	MOL004653	SERPIND1	target	(+)-Anomalin
Radix Bupleuri	MOL004653	KCNH2	target	(+)-Anomalin
Radix Bupleuri	MOL004653	F7	target	(+)-Anomalin
Radix Bupleuri	MOL004653	PTGS2	target	(+)-Anomalin
Radix Bupleuri	MOL004653	TOP2B	target	(+)-Anomalin
Radix Bupleuri	MOL004653	DPP4	target	(+)-Anomalin
Radix Bupleuri	MOL004718	PGR	target	α-spinasterol
Radix Bupleuri	MOL004718	NR3C2	target	α-spinasterol
Radix Bupleuri	MOL004718	NCOA2	target	α-spinasterol
Radix Bupleuri	MOL013187	PTGS1	target	Cubebin
Radix Bupleuri	MOL013187	F7	target	Cubebin
Radix Bupleuri	MOL013187	PTGS2	target	Cubebin
Radix Bupleuri	MOL013187	ADRB2	target	Cubebin
Radix Bupleuri	MOL013187	HSP90AA1	target	Cubebin
Angelicae Sinensis Radix	MOL000358	PGR	target	beta-sitosterol
Angelicae Sinensis Radix	MOL000358	NCOA2	target	beta-sitosterol
Angelicae Sinensis Radix	MOL000358	PTGS1	target	beta-sitosterol
Angelicae Sinensis Radix	MOL000358	PTGS2	target	beta-sitosterol
Angelicae Sinensis Radix	MOL000358	HSP90AA1	target	beta-sitosterol
Angelicae Sinensis Radix	MOL000358	KCNH2	target	beta-sitosterol
Angelicae Sinensis Radix	MOL000358	DRD1	target	beta-sitosterol
Angelicae Sinensis Radix	MOL000358	CHRM3	target	beta-sitosterol
Angelicae Sinensis Radix	MOL000358	CHRM1	target	beta-sitosterol
Angelicae Sinensis Radix	MOL000358	SCN5A	target	beta-sitosterol
Angelicae Sinensis Radix	MOL000358	CHRM4	target	beta-sitosterol
Angelicae Sinensis Radix	MOL000358	PDE3A	target	beta-sitosterol
Angelicae Sinensis Radix	MOL000358	HTR2A	target	beta-sitosterol
Angelicae Sinensis Radix	MOL000358	ADRA1D	target	beta-sitosterol
Angelicae Sinensis Radix	MOL000358	CHRM2	target	beta-sitosterol
Angelicae Sinensis Radix	MOL000358	ADRA1B	target	beta-sitosterol
Angelicae Sinensis Radix	MOL000358	ADRB2	target	beta-sitosterol
Angelicae Sinensis Radix	MOL000358	CHRNA2	target	beta-sitosterol
Angelicae Sinensis Radix	MOL000358	SLC6A4	target	beta-sitosterol
Angelicae Sinensis Radix	MOL000358	OPRM1	target	beta-sitosterol
Angelicae Sinensis Radix	MOL000358	GABRA1	target	beta-sitosterol
Angelicae Sinensis Radix	MOL000358	BCL2	target	beta-sitosterol
Angelicae Sinensis Radix	MOL000358	BAX	target	beta-sitosterol
Angelicae Sinensis Radix	MOL000358	CASP9	target	beta-sitosterol
Angelicae Sinensis Radix	MOL000358	JUN	target	beta-sitosterol
Angelicae Sinensis Radix	MOL000358	CASP3	target	beta-sitosterol
Angelicae Sinensis Radix	MOL000358	CASP8	target	beta-sitosterol
Angelicae Sinensis Radix	MOL000358	PRKCA	target	beta-sitosterol
Angelicae Sinensis Radix	MOL000358	TGFB1	target	beta-sitosterol
Angelicae Sinensis Radix	MOL000358	PON1	target	beta-sitosterol
Angelicae Sinensis Radix	MOL000358	MAP2	target	beta-sitosterol
Angelicae Sinensis Radix	MOL000449	PGR	target	Stigmasterol
Angelicae Sinensis Radix	MOL000449	NR3C2	target	Stigmasterol
Angelicae Sinensis Radix	MOL000449	NCOA2	target	Stigmasterol
Angelicae Sinensis Radix	MOL000449	ADH1C	target	Stigmasterol
Angelicae Sinensis Radix	MOL000449	RXRA	target	Stigmasterol
Angelicae Sinensis Radix	MOL000449	NCOA1	target	Stigmasterol
Angelicae Sinensis Radix	MOL000449	PTGS1	target	Stigmasterol
Angelicae Sinensis Radix	MOL000449	PTGS2	target	Stigmasterol
Angelicae Sinensis Radix	MOL000449	ADRA2A	target	Stigmasterol
Angelicae Sinensis Radix	MOL000449	SLC6A2	target	Stigmasterol
Angelicae Sinensis Radix	MOL000449	SLC6A3	target	Stigmasterol
Angelicae Sinensis Radix	MOL000449	ADRB2	target	Stigmasterol
Angelicae Sinensis Radix	MOL000449	AKR1B1	target	Stigmasterol
Angelicae Sinensis Radix	MOL000449	PLAU	target	Stigmasterol
Angelicae Sinensis Radix	MOL000449	LTA4H	target	Stigmasterol
Angelicae Sinensis Radix	MOL000449	MAOB	target	Stigmasterol
Angelicae Sinensis Radix	MOL000449	MAOA	target	Stigmasterol
Angelicae Sinensis Radix	MOL000449	CTRB1	target	Stigmasterol
Angelicae Sinensis Radix	MOL000449	CHRM3	target	Stigmasterol
Angelicae Sinensis Radix	MOL000449	CHRM1	target	Stigmasterol
Angelicae Sinensis Radix	MOL000449	ADRB1	target	Stigmasterol
Angelicae Sinensis Radix	MOL000449	SCN5A	target	Stigmasterol
Angelicae Sinensis Radix	MOL000449	HTR2A	target	Stigmasterol
Angelicae Sinensis Radix	MOL000449	ADRA1D	target	Stigmasterol
Angelicae Sinensis Radix	MOL000449	CHRM2	target	Stigmasterol
Angelicae Sinensis Radix	MOL000449	ADRA1B	target	Stigmasterol
Angelicae Sinensis Radix	MOL000449	GABRA1	target	Stigmasterol
Saposhnikoviae Radix	MOL000011	NOS2	target	(2R,3R)-3-(4-hydroxy-3-methoxy-phenyl)-5-methoxy-2-methylol-2,3-dihydropyrano[5,6-h][1,4]benzodioxin-9-one
Saposhnikoviae Radix	MOL000011	SERPIND1	target	(2R,3R)-3-(4-hydroxy-3-methoxy-phenyl)-5-methoxy-2-methylol-2,3-dihydropyrano[5,6-h][1,4]benzodioxin-9-one
Saposhnikoviae Radix	MOL000011	KCNH2	target	(2R,3R)-3-(4-hydroxy-3-methoxy-phenyl)-5-methoxy-2-methylol-2,3-dihydropyrano[5,6-h][1,4]benzodioxin-9-one
Saposhnikoviae Radix	MOL000011	ESR1	target	(2R,3R)-3-(4-hydroxy-3-methoxy-phenyl)-5-methoxy-2-methylol-2,3-dihydropyrano[5,6-h][1,4]benzodioxin-9-one
Saposhnikoviae Radix	MOL000011	AR	target	(2R,3R)-3-(4-hydroxy-3-methoxy-phenyl)-5-methoxy-2-methylol-2,3-dihydropyrano[5,6-h][1,4]benzodioxin-9-one
Saposhnikoviae Radix	MOL000011	SCN5A	target	(2R,3R)-3-(4-hydroxy-3-methoxy-phenyl)-5-methoxy-2-methylol-2,3-dihydropyrano[5,6-h][1,4]benzodioxin-9-one
Saposhnikoviae Radix	MOL000011	F7	target	(2R,3R)-3-(4-hydroxy-3-methoxy-phenyl)-5-methoxy-2-methylol-2,3-dihydropyrano[5,6-h][1,4]benzodioxin-9-one
Saposhnikoviae Radix	MOL000011	PTGS2	target	(2R,3R)-3-(4-hydroxy-3-methoxy-phenyl)-5-methoxy-2-methylol-2,3-dihydropyrano[5,6-h][1,4]benzodioxin-9-one
Saposhnikoviae Radix	MOL000011	NOS1AP?	target	(2R,3R)-3-(4-hydroxy-3-methoxy-phenyl)-5-methoxy-2-methylol-2,3-dihydropyrano[5,6-h][1,4]benzodioxin-9-one
Saposhnikoviae Radix	MOL000011	F7	target	(2R,3R)-3-(4-hydroxy-3-methoxy-phenyl)-5-methoxy-2-methylol-2,3-dihydropyrano[5,6-h][1,4]benzodioxin-9-one
Saposhnikoviae Radix	MOL000011	KDR	target	(2R,3R)-3-(4-hydroxy-3-methoxy-phenyl)-5-methoxy-2-methylol-2,3-dihydropyrano[5,6-h][1,4]benzodioxin-9-one
Saposhnikoviae Radix	MOL000011	TOP2B	target	(2R,3R)-3-(4-hydroxy-3-methoxy-phenyl)-5-methoxy-2-methylol-2,3-dihydropyrano[5,6-h][1,4]benzodioxin-9-one
Saposhnikoviae Radix	MOL000011	DPP4	target	(2R,3R)-3-(4-hydroxy-3-methoxy-phenyl)-5-methoxy-2-methylol-2,3-dihydropyrano[5,6-h][1,4]benzodioxin-9-one
Saposhnikoviae Radix	MOL000011	HSP90AA1	target	(2R,3R)-3-(4-hydroxy-3-methoxy-phenyl)-5-methoxy-2-methylol-2,3-dihydropyrano[5,6-h][1,4]benzodioxin-9-one
Saposhnikoviae Radix	MOL000011	PRSS1	target	(2R,3R)-3-(4-hydroxy-3-methoxy-phenyl)-5-methoxy-2-methylol-2,3-dihydropyrano[5,6-h][1,4]benzodioxin-9-one
Saposhnikoviae Radix	MOL000011	NCOA1	target	(2R,3R)-3-(4-hydroxy-3-methoxy-phenyl)-5-methoxy-2-methylol-2,3-dihydropyrano[5,6-h][1,4]benzodioxin-9-one
Saposhnikoviae Radix	MOL000011	CALM2	target	(2R,3R)-3-(4-hydroxy-3-methoxy-phenyl)-5-methoxy-2-methylol-2,3-dihydropyrano[5,6-h][1,4]benzodioxin-9-one
Saposhnikoviae Radix	MOL011730	NOS2	target	11-hydroxy-sec-o-beta-d-glucosylhamaudol_qt
Saposhnikoviae Radix	MOL011730	PTGS1	target	11-hydroxy-sec-o-beta-d-glucosylhamaudol_qt
Saposhnikoviae Radix	MOL011730	PTGS2	target	11-hydroxy-sec-o-beta-d-glucosylhamaudol_qt
Saposhnikoviae Radix	MOL011730	DPP4	target	11-hydroxy-sec-o-beta-d-glucosylhamaudol_qt
Saposhnikoviae Radix	MOL011730	CDK2	target	11-hydroxy-sec-o-beta-d-glucosylhamaudol_qt
Saposhnikoviae Radix	MOL011730	CCNA2	target	11-hydroxy-sec-o-beta-d-glucosylhamaudol_qt
Saposhnikoviae Radix	MOL011732	SERPIND1	target	anomalin
Saposhnikoviae Radix	MOL011732	KCNH2	target	anomalin
Saposhnikoviae Radix	MOL011732	F7	target	anomalin
Saposhnikoviae Radix	MOL011732	PTGS2	target	anomalin
Saposhnikoviae Radix	MOL011732	TOP2B	target	anomalin
Saposhnikoviae Radix	MOL011732	PRSS1	target	anomalin
Saposhnikoviae Radix	MOL011732	CALM2	target	anomalin
Saposhnikoviae Radix	MOL011737	NOS2	target	divaricatacid
Saposhnikoviae Radix	MOL011737	SERPIND1	target	divaricatacid
Saposhnikoviae Radix	MOL011737	AR	target	divaricatacid
Saposhnikoviae Radix	MOL011737	PTGS2	target	divaricatacid
Saposhnikoviae Radix	MOL011737	DPP4	target	divaricatacid
Saposhnikoviae Radix	MOL011740	NOS2	target	divaricatol
Saposhnikoviae Radix	MOL011740	SERPIND1	target	divaricatol
Saposhnikoviae Radix	MOL011740	ESR1	target	divaricatol
Saposhnikoviae Radix	MOL011740	AR	target	divaricatol
Saposhnikoviae Radix	MOL011740	SCN5A	target	divaricatol
Saposhnikoviae Radix	MOL011740	PPARG	target	divaricatol
Saposhnikoviae Radix	MOL011740	PTGS2	target	divaricatol
Saposhnikoviae Radix	MOL011740	ACHE	target	divaricatol
Saposhnikoviae Radix	MOL011740	TOP2B	target	divaricatol
Saposhnikoviae Radix	MOL011740	ESR2	target	divaricatol
Saposhnikoviae Radix	MOL011740	DPP4	target	divaricatol
Saposhnikoviae Radix	MOL011740	GSK3B	target	divaricatol
Saposhnikoviae Radix	MOL011740	CDK2	target	divaricatol
Saposhnikoviae Radix	MOL011740	PRSS1	target	divaricatol
Saposhnikoviae Radix	MOL001941	SERPIND1	target	Ammidin
Saposhnikoviae Radix	MOL001941	CHRM1	target	Ammidin
Saposhnikoviae Radix	MOL001941	PTGS2	target	Ammidin
Saposhnikoviae Radix	MOL001941	GABRA1	target	Ammidin
Saposhnikoviae Radix	MOL001941	DPP4	target	Ammidin
Saposhnikoviae Radix	MOL001941	MAOB	target	Ammidin
Saposhnikoviae Radix	MOL011747	NOS2	target	ledebouriellol
Saposhnikoviae Radix	MOL011747	SERPIND1	target	ledebouriellol
Saposhnikoviae Radix	MOL011747	ESR1	target	ledebouriellol
Saposhnikoviae Radix	MOL011747	AR	target	ledebouriellol
Saposhnikoviae Radix	MOL011747	PPARG	target	ledebouriellol
Saposhnikoviae Radix	MOL011747	F7	target	ledebouriellol
Saposhnikoviae Radix	MOL011747	PTGS2	target	ledebouriellol
Saposhnikoviae Radix	MOL011747	ACHE	target	ledebouriellol
Saposhnikoviae Radix	MOL011747	TOP2B	target	ledebouriellol
Saposhnikoviae Radix	MOL011747	ESR2	target	ledebouriellol
Saposhnikoviae Radix	MOL011747	DPP4	target	ledebouriellol
Saposhnikoviae Radix	MOL011747	CDK2	target	ledebouriellol
Saposhnikoviae Radix	MOL011747	PRSS1	target	ledebouriellol
Saposhnikoviae Radix	MOL011749	SERPIND1	target	phelloptorin
Saposhnikoviae Radix	MOL011749	PTGS2	target	phelloptorin
Saposhnikoviae Radix	MOL011749	RXRA	target	phelloptorin
Saposhnikoviae Radix	MOL011749	DPP4	target	phelloptorin
Saposhnikoviae Radix	MOL011753	NOS2	target	5-O-Methylvisamminol
Saposhnikoviae Radix	MOL011753	PTGS1	target	5-O-Methylvisamminol
Saposhnikoviae Radix	MOL011753	DRD1	target	5-O-Methylvisamminol
Saposhnikoviae Radix	MOL011753	SERPIND1	target	5-O-Methylvisamminol
Saposhnikoviae Radix	MOL011753	CHRM1	target	5-O-Methylvisamminol
Saposhnikoviae Radix	MOL011753	ESR1	target	5-O-Methylvisamminol
Saposhnikoviae Radix	MOL011753	AR	target	5-O-Methylvisamminol
Saposhnikoviae Radix	MOL011753	SCN5A	target	5-O-Methylvisamminol
Saposhnikoviae Radix	MOL011753	PTGS2	target	5-O-Methylvisamminol
Saposhnikoviae Radix	MOL011753	RXRA	target	5-O-Methylvisamminol
Saposhnikoviae Radix	MOL011753	ACHE	target	5-O-Methylvisamminol
Saposhnikoviae Radix	MOL011753	PDE3A	target	5-O-Methylvisamminol
Saposhnikoviae Radix	MOL011753	ADRA1D	target	5-O-Methylvisamminol
Saposhnikoviae Radix	MOL011753	ADRA1B	target	5-O-Methylvisamminol
Saposhnikoviae Radix	MOL011753	ADRB2	target	5-O-Methylvisamminol
Saposhnikoviae Radix	MOL011753	OPRM1	target	5-O-Methylvisamminol
Saposhnikoviae Radix	MOL011753	ESR2	target	5-O-Methylvisamminol
Saposhnikoviae Radix	MOL011753	GABRA1	target	5-O-Methylvisamminol
Saposhnikoviae Radix	MOL011753	DPP4	target	5-O-Methylvisamminol
Saposhnikoviae Radix	MOL011753	GSK3B	target	5-O-Methylvisamminol
Saposhnikoviae Radix	MOL011753	CDK2	target	5-O-Methylvisamminol
Saposhnikoviae Radix	MOL002644	SERPIND1	target	Phellopterin
Saposhnikoviae Radix	MOL002644	CHRM1	target	Phellopterin
Saposhnikoviae Radix	MOL002644	SCN5A	target	Phellopterin
Saposhnikoviae Radix	MOL002644	PTGS2	target	Phellopterin
Saposhnikoviae Radix	MOL002644	RXRA	target	Phellopterin
Saposhnikoviae Radix	MOL002644	ADRA1B	target	Phellopterin
Saposhnikoviae Radix	MOL002644	ADRB2	target	Phellopterin
Saposhnikoviae Radix	MOL002644	GABRA1	target	Phellopterin
Saposhnikoviae Radix	MOL002644	DPP4	target	Phellopterin
Saposhnikoviae Radix	MOL002644	HSP90AA1	target	Phellopterin
Saposhnikoviae Radix	MOL000359	PGR	target	sitosterol
Saposhnikoviae Radix	MOL000359	NCOA2	target	sitosterol
Saposhnikoviae Radix	MOL000359	NR3C2	target	sitosterol
Saposhnikoviae Radix	MOL000173	NOS2	target	wogonin
Saposhnikoviae Radix	MOL000173	PTGS1	target	wogonin
Saposhnikoviae Radix	MOL000173	ESR1	target	wogonin
Saposhnikoviae Radix	MOL000173	AR	target	wogonin
Saposhnikoviae Radix	MOL000173	SCN5A	target	wogonin
Saposhnikoviae Radix	MOL000173	PPARG	target	wogonin
Saposhnikoviae Radix	MOL000173	PTGS2	target	wogonin
Saposhnikoviae Radix	MOL000173	RXRA	target	wogonin
Saposhnikoviae Radix	MOL000173	PDE3A	target	wogonin
Saposhnikoviae Radix	MOL000173	DPP4	target	wogonin
Saposhnikoviae Radix	MOL000173	MAPK14	target	wogonin
Saposhnikoviae Radix	MOL000173	GSK3B	target	wogonin
Saposhnikoviae Radix	MOL000173	HSP90AA1	target	wogonin
Saposhnikoviae Radix	MOL000173	CDK2	target	wogonin
Saposhnikoviae Radix	MOL000173	CHEK1	target	wogonin
Saposhnikoviae Radix	MOL000173	PRSS1	target	wogonin
Saposhnikoviae Radix	MOL000173	CALM2	target	wogonin
Saposhnikoviae Radix	MOL000173	ADRB2	target	wogonin
Saposhnikoviae Radix	MOL000173	GABRA1	target	wogonin
Saposhnikoviae Radix	MOL000173	RELA	target	wogonin
Saposhnikoviae Radix	MOL000173	AKT1	target	wogonin
Saposhnikoviae Radix	MOL000173	CCND1	target	wogonin
Saposhnikoviae Radix	MOL000173	BCL2	target	wogonin
Saposhnikoviae Radix	MOL000173	CDKN1A	target	wogonin
Saposhnikoviae Radix	MOL000173	EIF6	target	wogonin
Saposhnikoviae Radix	MOL000173	BAX	target	wogonin
Saposhnikoviae Radix	MOL000173	CASP9	target	wogonin
Saposhnikoviae Radix	MOL000173	KDR	target	wogonin
Saposhnikoviae Radix	MOL000173	CD40LG	target	wogonin
Saposhnikoviae Radix	MOL000173	JUN	target	wogonin
Saposhnikoviae Radix	MOL000173	IL6	target	wogonin
Saposhnikoviae Radix	MOL000173	AHSA1	target	wogonin
Saposhnikoviae Radix	MOL000173	CASP3	target	wogonin
Saposhnikoviae Radix	MOL000173	TP53	target	wogonin
Saposhnikoviae Radix	MOL000173	BBC3	target	wogonin
Saposhnikoviae Radix	MOL000173	TEP1	target	wogonin
Saposhnikoviae Radix	MOL000173	MMP1	target	wogonin
Saposhnikoviae Radix	MOL000173	CCL2	target	wogonin
Saposhnikoviae Radix	MOL000173	PRKCD	target	wogonin
Saposhnikoviae Radix	MOL000173	PTGER3	target	wogonin
Saposhnikoviae Radix	MOL000173	FN1	target	wogonin
Saposhnikoviae Radix	MOL000173	CXCL8	target	wogonin
Saposhnikoviae Radix	MOL000173	MCL1	target	wogonin
Saposhnikoviae Radix	MOL000358	PGR	target	beta-sitosterol
Saposhnikoviae Radix	MOL000358	NCOA2	target	beta-sitosterol
Saposhnikoviae Radix	MOL000358	PTGS1	target	beta-sitosterol
Saposhnikoviae Radix	MOL000358	PTGS2	target	beta-sitosterol
Saposhnikoviae Radix	MOL000358	HSP90AA1	target	beta-sitosterol
Saposhnikoviae Radix	MOL000358	KCNH2	target	beta-sitosterol
Saposhnikoviae Radix	MOL000358	DRD1	target	beta-sitosterol
Saposhnikoviae Radix	MOL000358	CHRM3	target	beta-sitosterol
Saposhnikoviae Radix	MOL000358	CHRM1	target	beta-sitosterol
Saposhnikoviae Radix	MOL000358	SCN5A	target	beta-sitosterol
Saposhnikoviae Radix	MOL000358	CHRM4	target	beta-sitosterol
Saposhnikoviae Radix	MOL000358	PDE3A	target	beta-sitosterol
Saposhnikoviae Radix	MOL000358	HTR2A	target	beta-sitosterol
Saposhnikoviae Radix	MOL000358	ADRA1D	target	beta-sitosterol
Saposhnikoviae Radix	MOL000358	CHRM2	target	beta-sitosterol
Saposhnikoviae Radix	MOL000358	ADRA1B	target	beta-sitosterol
Saposhnikoviae Radix	MOL000358	ADRB2	target	beta-sitosterol
Saposhnikoviae Radix	MOL000358	CHRNA2	target	beta-sitosterol
Saposhnikoviae Radix	MOL000358	SLC6A4	target	beta-sitosterol
Saposhnikoviae Radix	MOL000358	OPRM1	target	beta-sitosterol
Saposhnikoviae Radix	MOL000358	GABRA1	target	beta-sitosterol
Saposhnikoviae Radix	MOL000358	BCL2	target	beta-sitosterol
Saposhnikoviae Radix	MOL000358	BAX	target	beta-sitosterol
Saposhnikoviae Radix	MOL000358	CASP9	target	beta-sitosterol
Saposhnikoviae Radix	MOL000358	JUN	target	beta-sitosterol
Saposhnikoviae Radix	MOL000358	CASP3	target	beta-sitosterol
Saposhnikoviae Radix	MOL000358	CASP8	target	beta-sitosterol
Saposhnikoviae Radix	MOL000358	PRKCA	target	beta-sitosterol
Saposhnikoviae Radix	MOL000358	TGFB1	target	beta-sitosterol
Saposhnikoviae Radix	MOL000358	PON1	target	beta-sitosterol
Saposhnikoviae Radix	MOL000358	MAP2	target	beta-sitosterol
Saposhnikoviae Radix	MOL001494	PTGS1	target	Mandenol
Saposhnikoviae Radix	MOL001494	PTGS2	target	Mandenol
Saposhnikoviae Radix	MOL001494	NCOA2	target	Mandenol
Saposhnikoviae Radix	MOL001942	PTGS2	target	isoimperatorin
Saposhnikoviae Radix	MOL003588	PTGS1	target	Prangenidin
Saposhnikoviae Radix	MOL003588	SERPIND1	target	Prangenidin
Saposhnikoviae Radix	MOL003588	ESR1	target	Prangenidin
Saposhnikoviae Radix	MOL003588	AR	target	Prangenidin
Saposhnikoviae Radix	MOL003588	PTGS2	target	Prangenidin
Saposhnikoviae Radix	MOL003588	RXRA	target	Prangenidin
Saposhnikoviae Radix	MOL003588	GABRA1	target	Prangenidin
Saposhnikoviae Radix	MOL003588	DPP4	target	Prangenidin
Saposhnikoviae Radix	MOL003588	HSP90AA1	target	Prangenidin
Saposhnikoviae Radix	MOL003588	CDK2	target	Prangenidin
Saposhnikoviae Radix	MOL003588	CHEK1	target	Prangenidin
Saposhnikoviae Radix	MOL003588	CCNA2	target	Prangenidin
Saposhnikoviae Radix	MOL007514	NCOA2	target	methyl icosa-11,14-dienoate
Saposhnikoviae Radix	MOL013077	CHRM3	target	Decursin
Saposhnikoviae Radix	MOL013077	SERPIND1	target	Decursin
Saposhnikoviae Radix	MOL013077	CHRM1	target	Decursin
Saposhnikoviae Radix	MOL013077	ESR1	target	Decursin
Saposhnikoviae Radix	MOL013077	SCN5A	target	Decursin
Saposhnikoviae Radix	MOL013077	PTGS2	target	Decursin
Saposhnikoviae Radix	MOL013077	CA2	target	Decursin
Saposhnikoviae Radix	MOL013077	ACHE	target	Decursin
Saposhnikoviae Radix	MOL013077	PDE3A	target	Decursin
Saposhnikoviae Radix	MOL013077	ADRB2	target	Decursin
Saposhnikoviae Radix	MOL013077	DPP4	target	Decursin
Saposhnikoviae Radix	MOL013077	HSP90AA1	target	Decursin
Saposhnikoviae Radix	MOL013077	CDK2	target	Decursin
Saposhnikoviae Radix	MOL013077	CALM2	target	Decursin
licorice	MOL001484	PTGS1	target	Inermine
licorice	MOL001484	CHRM3	target	Inermine
licorice	MOL001484	SCN5A	target	Inermine
licorice	MOL001484	PTGS2	target	Inermine
licorice	MOL001484	HTR3A	target	Inermine
licorice	MOL001484	RXRA	target	Inermine
licorice	MOL001484	ADRA1B	target	Inermine
licorice	MOL001484	ADRA1D	target	Inermine
licorice	MOL001484	PRSS1	target	Inermine
licorice	MOL001484	CALM2	target	Inermine
licorice	MOL001484	CHRM1	target	Inermine
licorice	MOL001484	ADRB2	target	Inermine
licorice	MOL001484	OPRM1	target	Inermine
licorice	MOL001484	HSP90AA1	target	Inermine
licorice	MOL001792	PTGS1	target	DFV
licorice	MOL001792	ESR1	target	DFV
licorice	MOL001792	PTGS2	target	DFV
licorice	MOL001792	RXRA	target	DFV
licorice	MOL001792	ADRB2	target	DFV
licorice	MOL001792	HSP90AA1	target	DFV
licorice	MOL001792	LACTBL1	target	DFV
licorice	MOL001792	MAOB	target	DFV
licorice	MOL001792	SLC6A4	target	DFV
licorice	MOL001792	PKIA	target	DFV
licorice	MOL000211	PGR	target	Mairin
licorice	MOL002311	NOS2	target	Glycyrol
licorice	MOL002311	ESR1	target	Glycyrol
licorice	MOL002311	PPARG	target	Glycyrol
licorice	MOL002311	PTGS2	target	Glycyrol
licorice	MOL002311	KDR	target	Glycyrol
licorice	MOL002311	MAPK14	target	Glycyrol
licorice	MOL002311	GSK3B	target	Glycyrol
licorice	MOL002311	CHEK1	target	Glycyrol
licorice	MOL002311	CCNA2	target	Glycyrol
licorice	MOL002311	SERPIND1	target	Glycyrol
licorice	MOL000239	NOS2	target	Jaranol
licorice	MOL000239	PTGS1	target	Jaranol
licorice	MOL000239	AR	target	Jaranol
licorice	MOL000239	SCN5A	target	Jaranol
licorice	MOL000239	PTGS2	target	Jaranol
licorice	MOL000239	ESR2	target	Jaranol
licorice	MOL000239	DPP4	target	Jaranol
licorice	MOL000239	HSP90AA1	target	Jaranol
licorice	MOL000239	CDK2	target	Jaranol
licorice	MOL000239	CHEK1	target	Jaranol
licorice	MOL000239	PRSS1	target	Jaranol
licorice	MOL000239	NCOA2	target	Jaranol
licorice	MOL000239	CALM2	target	Jaranol
licorice	MOL002565	NOS2	target	Medicarpin
licorice	MOL002565	PTGS1	target	Medicarpin
licorice	MOL002565	DRD1	target	Medicarpin
licorice	MOL002565	CHRM3	target	Medicarpin
licorice	MOL002565	CHRM1	target	Medicarpin
licorice	MOL002565	ESR1	target	Medicarpin
licorice	MOL002565	SCN5A	target	Medicarpin
licorice	MOL002565	CHRM5	target	Medicarpin
licorice	MOL002565	PTGS2	target	Medicarpin
licorice	MOL002565	CHRM4	target	Medicarpin
licorice	MOL002565	RXRA	target	Medicarpin
licorice	MOL002565	HTR2A	target	Medicarpin
licorice	MOL002565	ADRA1D	target	Medicarpin
licorice	MOL002565	CHRM2	target	Medicarpin
licorice	MOL002565	ADRA1B	target	Medicarpin
licorice	MOL002565	SLC6A3	target	Medicarpin
licorice	MOL002565	ADRB2	target	Medicarpin
licorice	MOL002565	SLC6A4	target	Medicarpin
licorice	MOL002565	OPRM1	target	Medicarpin
licorice	MOL002565	ESR2	target	Medicarpin
licorice	MOL002565	DPP4	target	Medicarpin
licorice	MOL002565	MAPK10	target	Medicarpin
licorice	MOL002565	HSP90AA1	target	Medicarpin
licorice	MOL002565	CDK2	target	Medicarpin
licorice	MOL002565	PRSS1	target	Medicarpin
licorice	MOL002565	CCNA2	target	Medicarpin
licorice	MOL002565	CALM2	target	Medicarpin
licorice	MOL002565	OPRD1	target	Medicarpin
licorice	MOL002565	PDE3A	target	Medicarpin
licorice	MOL002565	ADRA1D	target	Medicarpin
licorice	MOL000354	NOS2	target	isorhamnetin
licorice	MOL000354	PTGS1	target	isorhamnetin
licorice	MOL000354	ESR1	target	isorhamnetin
licorice	MOL000354	AR	target	isorhamnetin
licorice	MOL000354	PPARG	target	isorhamnetin
licorice	MOL000354	PTGS2	target	isorhamnetin
licorice	MOL000354	ESR2	target	isorhamnetin
licorice	MOL000354	DPP4	target	isorhamnetin
licorice	MOL000354	MAPK14	target	isorhamnetin
licorice	MOL000354	GSK3B	target	isorhamnetin
licorice	MOL000354	HSP90AA1	target	isorhamnetin
licorice	MOL000354	CDK2	target	isorhamnetin
licorice	MOL000354	PRSS1	target	isorhamnetin
licorice	MOL000354	CCNA2	target	isorhamnetin
licorice	MOL000354	NCOA2	target	isorhamnetin
licorice	MOL000354	CALM2	target	isorhamnetin
licorice	MOL000354	PYGM	target	isorhamnetin
licorice	MOL000354	PPARD	target	isorhamnetin
licorice	MOL000354	CHEK1	target	isorhamnetin
licorice	MOL000354	AKR1B1	target	isorhamnetin
licorice	MOL000354	NCOA1	target	isorhamnetin
licorice	MOL000354	F7	target	isorhamnetin
licorice	MOL000354	SERPIND1	target	isorhamnetin
licorice	MOL000354	NOS1AP	target	isorhamnetin
licorice	MOL000354	ACHE	target	isorhamnetin
licorice	MOL000354	GABRA1	target	isorhamnetin
licorice	MOL000354	MAOB	target	isorhamnetin
licorice	MOL000354	GRIA2	target	isorhamnetin
licorice	MOL000354	RELA	target	isorhamnetin
licorice	MOL000354	XDH	target	isorhamnetin
licorice	MOL000354	NCF1	target	isorhamnetin
licorice	MOL000354	OLR1	target	isorhamnetin
licorice	MOL000359	PGR	target	sitosterol
licorice	MOL000359	NCOA2	target	sitosterol
licorice	MOL000359	NR3C2	target	sitosterol
licorice	MOL003656	NOS2	target	Lupiwighteone
licorice	MOL003656	SERPIND1	target	Lupiwighteone
licorice	MOL003656	ESR1	target	Lupiwighteone
licorice	MOL003656	AR	target	Lupiwighteone
licorice	MOL003656	SCN5A	target	Lupiwighteone
licorice	MOL003656	PPARG	target	Lupiwighteone
licorice	MOL003656	F7	target	Lupiwighteone
licorice	MOL003656	PTGS2	target	Lupiwighteone
licorice	MOL003656	TOP2B	target	Lupiwighteone
licorice	MOL003656	ESR2	target	Lupiwighteone
licorice	MOL003656	DPP4	target	Lupiwighteone
licorice	MOL003656	MAPK14	target	Lupiwighteone
licorice	MOL003656	GSK3B	target	Lupiwighteone
licorice	MOL003656	HSP90AA1	target	Lupiwighteone
licorice	MOL003656	CDK2	target	Lupiwighteone
licorice	MOL003656	CHEK1	target	Lupiwighteone
licorice	MOL003656	PRSS1	target	Lupiwighteone
licorice	MOL003656	CCNA2	target	Lupiwighteone
licorice	MOL003656	NCOA2	target	Lupiwighteone
licorice	MOL003656	CALM2	target	Lupiwighteone
licorice	MOL003896	NOS2	target	7-Methoxy-2-methyl isoflavone
licorice	MOL003896	PTGS1	target	7-Methoxy-2-methyl isoflavone
licorice	MOL003896	DRD1	target	7-Methoxy-2-methyl isoflavone
licorice	MOL003896	CHRM3	target	7-Methoxy-2-methyl isoflavone
licorice	MOL003896	SERPIND1	target	7-Methoxy-2-methyl isoflavone
licorice	MOL003896	CHRM1	target	7-Methoxy-2-methyl isoflavone
licorice	MOL003896	ESR1	target	7-Methoxy-2-methyl isoflavone
licorice	MOL003896	AR	target	7-Methoxy-2-methyl isoflavone
licorice	MOL003896	ADRB1	target	7-Methoxy-2-methyl isoflavone
licorice	MOL003896	SCN5A	target	7-Methoxy-2-methyl isoflavone
licorice	MOL003896	PPARG	target	7-Methoxy-2-methyl isoflavone
licorice	MOL003896	PTGS2	target	7-Methoxy-2-methyl isoflavone
licorice	MOL003896	RXRA	target	7-Methoxy-2-methyl isoflavone
licorice	MOL003896	ACHE	target	7-Methoxy-2-methyl isoflavone
licorice	MOL003896	PDE3A	target	7-Methoxy-2-methyl isoflavone
licorice	MOL003896	ADRA1B	target	7-Methoxy-2-methyl isoflavone
licorice	MOL003896	SLC6A3	target	7-Methoxy-2-methyl isoflavone
licorice	MOL003896	ADRB2	target	7-Methoxy-2-methyl isoflavone
licorice	MOL003896	ADRA1D	target	7-Methoxy-2-methyl isoflavone
licorice	MOL003896	SLC6A4	target	7-Methoxy-2-methyl isoflavone
licorice	MOL003896	ESR2	target	7-Methoxy-2-methyl isoflavone
licorice	MOL003896	GABRA1	target	7-Methoxy-2-methyl isoflavone
licorice	MOL003896	DPP4	target	7-Methoxy-2-methyl isoflavone
licorice	MOL003896	MAPK14	target	7-Methoxy-2-methyl isoflavone
licorice	MOL003896	GSK3B	target	7-Methoxy-2-methyl isoflavone
licorice	MOL003896	HSP90AA1	target	7-Methoxy-2-methyl isoflavone
licorice	MOL003896	CDK2	target	7-Methoxy-2-methyl isoflavone
licorice	MOL003896	LTA4H	target	7-Methoxy-2-methyl isoflavone
licorice	MOL003896	MAOB	target	7-Methoxy-2-methyl isoflavone
licorice	MOL003896	CHEK1	target	7-Methoxy-2-methyl isoflavone
licorice	MOL003896	PRSS1	target	7-Methoxy-2-methyl isoflavone
licorice	MOL003896	CCNA2	target	7-Methoxy-2-methyl isoflavone
licorice	MOL003896	NCOA1	target	7-Methoxy-2-methyl isoflavone
licorice	MOL003896	PKIA	target	7-Methoxy-2-methyl isoflavone
licorice	MOL003896	CALM2	target	7-Methoxy-2-methyl isoflavone
licorice	MOL003896	CHRM5	target	7-Methoxy-2-methyl isoflavone
licorice	MOL003896	NOS1AP	target	7-Methoxy-2-methyl isoflavone
licorice	MOL003896	OPRM1	target	7-Methoxy-2-methyl isoflavone
licorice	MOL003896	NCOA2	target	7-Methoxy-2-methyl isoflavone
licorice	MOL000392	NOS2	target	formononetin
licorice	MOL000392	PTGS1	target	formononetin
licorice	MOL000392	CHRM1	target	formononetin
licorice	MOL000392	ESR1	target	formononetin
licorice	MOL000392	AR	target	formononetin
licorice	MOL000392	PPARG	target	formononetin
licorice	MOL000392	PTGS2	target	formononetin
licorice	MOL000392	RXRA	target	formononetin
licorice	MOL000392	PDE3A	target	formononetin
licorice	MOL000392	ADRA1D	target	formononetin
licorice	MOL000392	SLC6A3	target	formononetin
licorice	MOL000392	ADRB2	target	formononetin
licorice	MOL000392	SLC6A4	target	formononetin
licorice	MOL000392	ESR2	target	formononetin
licorice	MOL000392	DPP4	target	formononetin
licorice	MOL000392	MAPK14	target	formononetin
licorice	MOL000392	GSK3B	target	formononetin
licorice	MOL000392	HSP90AA1	target	formononetin
licorice	MOL000392	CDK2	target	formononetin
licorice	MOL000392	MAOB	target	formononetin
licorice	MOL000392	CHEK1	target	formononetin
licorice	MOL000392	PRSS1	target	formononetin
licorice	MOL000392	CCNA2	target	formononetin
licorice	MOL000392	CALM2	target	formononetin
licorice	MOL000392	PKIA	target	formononetin
licorice	MOL000392	SERPIND1	target	formononetin
licorice	MOL000392	NOS1AP	target	formononetin
licorice	MOL000392	ACHE	target	formononetin
licorice	MOL000392	LACTBL1	target	formononetin
licorice	MOL000392	JUN	target	formononetin
licorice	MOL000392	PPARG	target	formononetin
licorice	MOL000392	IL4	target	formononetin
licorice	MOL000392	SIRT1	target	formononetin
licorice	MOL000392	ATP5B	target	formononetin
licorice	MOL000392	MT-ND6	target	formononetin
licorice	MOL000417	NOS2	target	Calycosin
licorice	MOL000417	PTGS1	target	Calycosin
licorice	MOL000417	ESR1	target	Calycosin
licorice	MOL000417	AR	target	Calycosin
licorice	MOL000417	PPARG	target	Calycosin
licorice	MOL000417	PTGS2	target	Calycosin
licorice	MOL000417	RXRA	target	Calycosin
licorice	MOL000417	PDE3A	target	Calycosin
licorice	MOL000417	ESR2	target	Calycosin
licorice	MOL000417	DPP4	target	Calycosin
licorice	MOL000417	MAPK14	target	Calycosin
licorice	MOL000417	GSK3B	target	Calycosin
licorice	MOL000417	HSP90AA1	target	Calycosin
licorice	MOL000417	CDK2	target	Calycosin
licorice	MOL000417	CHEK1	target	Calycosin
licorice	MOL000417	PRSS1	target	Calycosin
licorice	MOL000417	CCNA2	target	Calycosin
licorice	MOL000417	NCOA2	target	Calycosin
licorice	MOL000417	CALM2	target	Calycosin
licorice	MOL000417	ADRB2	target	Calycosin
licorice	MOL000422	NOS2	target	kaempferol
licorice	MOL000422	PTGS1	target	kaempferol
licorice	MOL000422	AR	target	kaempferol
licorice	MOL000422	PPARG	target	kaempferol
licorice	MOL000422	PTGS2	target	kaempferol
licorice	MOL000422	HSP90AA1	target	kaempferol
licorice	MOL000422	NCOA2	target	kaempferol
licorice	MOL000422	DPP4	target	kaempferol
licorice	MOL000422	PRSS1	target	kaempferol
licorice	MOL000422	PGR	target	kaempferol
licorice	MOL000422	SERPIND1	target	kaempferol
licorice	MOL000422	CHRM1	target	kaempferol
licorice	MOL000422	NOS1AP	target	kaempferol
licorice	MOL000422	ACHE	target	kaempferol
licorice	MOL000422	SLC6A2	target	kaempferol
licorice	MOL000422	CHRM2	target	kaempferol
licorice	MOL000422	ADRA1B	target	kaempferol
licorice	MOL000422	GABRA1	target	kaempferol
licorice	MOL000422	TOP2B	target	kaempferol
licorice	MOL000422	F7	target	kaempferol
licorice	MOL000422	CALM2	target	kaempferol
licorice	MOL000422	RELA	target	kaempferol
licorice	MOL000422	IKBKB	target	kaempferol
licorice	MOL000422	AKT1	target	kaempferol
licorice	MOL000422	BCL2	target	kaempferol
licorice	MOL000422	BAX	target	kaempferol
licorice	MOL000422	CD40LG	target	kaempferol
licorice	MOL000422	JUN	target	kaempferol
licorice	MOL000422	AHSA1	target	kaempferol
licorice	MOL000422	CASP3	target	kaempferol
licorice	MOL000422	MAPK8	target	kaempferol
licorice	MOL000422	XDH	target	kaempferol
licorice	MOL000422	MMP1	target	kaempferol
licorice	MOL000422	STAT1	target	kaempferol
licorice	MOL000422	CDK1	target	kaempferol
licorice	MOL000422	PPARG	target	kaempferol
licorice	MOL000422	HMOX1	target	kaempferol
licorice	MOL000422	CYP3A4	target	kaempferol
licorice	MOL000422	CYP1A2	target	kaempferol
licorice	MOL000422	CYP1A1	target	kaempferol
licorice	MOL000422	ICAM1	target	kaempferol
licorice	MOL000422	SELE	target	kaempferol
licorice	MOL000422	VCAM1	target	kaempferol
licorice	MOL000422	NR1I2	target	kaempferol
licorice	MOL000422	CYP1B1	target	kaempferol
licorice	MOL000422	ALOX5	target	kaempferol
licorice	MOL000422	HAS2	target	kaempferol
licorice	MOL000422	GSTP1	target	kaempferol
licorice	MOL000422	AHR	target	kaempferol
licorice	MOL000422	PSMD3	target	kaempferol
licorice	MOL000422	SLC2A4	target	kaempferol
licorice	MOL000422	NR1I3	target	kaempferol
licorice	MOL000422	INSR	target	kaempferol
licorice	MOL000422	DIO1	target	kaempferol
licorice	MOL000422	GSTM1	target	kaempferol
licorice	MOL000422	GSTM2	target	kaempferol
licorice	MOL000422	AKR1C3	target	kaempferol
licorice	MOL000422	SLPI	target	kaempferol
licorice	MOL004328	PTGS1	target	naringenin
licorice	MOL004328	ESR1	target	naringenin
licorice	MOL004328	PTGS2	target	naringenin
licorice	MOL004328	HSP90AA1	target	naringenin
licorice	MOL004328	LACTBL1	target	naringenin
licorice	MOL004328	RELA	target	naringenin
licorice	MOL004328	AKT1	target	naringenin
licorice	MOL004328	BCL2	target	naringenin
licorice	MOL004328	MAPK3	target	naringenin
licorice	MOL004328	MAPK1	target	naringenin
licorice	MOL004328	CASP3	target	naringenin
licorice	MOL004328	FASN	target	naringenin
licorice	MOL004328	LDLR	target	naringenin
licorice	MOL004328	BAD	target	naringenin
licorice	MOL004328	SOD1	target	naringenin
licorice	MOL004328	CAT	target	naringenin
licorice	MOL004328	PPARG	target	naringenin
licorice	MOL004328	MTTP	target	naringenin
licorice	MOL004328	APOB	target	naringenin
licorice	MOL004328	PLB1	target	naringenin
licorice	MOL004328	HMGCR	target	naringenin
licorice	MOL004328	CYP19A1	target	naringenin
licorice	MOL004328	GSTP1	target	naringenin
licorice	MOL004328	UGT1A8	target	naringenin
licorice	MOL004328	PPARA	target	naringenin
licorice	MOL004328	SREBF1	target	naringenin
licorice	MOL004328	GSR	target	naringenin
licorice	MOL004328	ABCC1	target	naringenin
licorice	MOL004328	ADIPOQ	target	naringenin
licorice	MOL004328	SOAT2	target	naringenin
licorice	MOL004328	AKR1C1	target	naringenin
licorice	MOL004328	GOT1	target	naringenin
licorice	MOL004328	ABAT	target	naringenin
licorice	MOL004328	CES1	target	naringenin
licorice	MOL004328	SOAT1	target	naringenin
licorice	MOL004805	NOS2	target	(2S)-2-[4-hydroxy-3-(3-methylbut-2-enyl)phenyl]-8,8-dimethyl-2,3-dihydropyrano[2,3-f]chromen-4-one
licorice	MOL004805	KCNH2	target	(2S)-2-[4-hydroxy-3-(3-methylbut-2-enyl)phenyl]-8,8-dimethyl-2,3-dihydropyrano[2,3-f]chromen-4-one
licorice	MOL004805	ESR1	target	(2S)-2-[4-hydroxy-3-(3-methylbut-2-enyl)phenyl]-8,8-dimethyl-2,3-dihydropyrano[2,3-f]chromen-4-one
licorice	MOL004805	AR	target	(2S)-2-[4-hydroxy-3-(3-methylbut-2-enyl)phenyl]-8,8-dimethyl-2,3-dihydropyrano[2,3-f]chromen-4-one
licorice	MOL004805	PPARG	target	(2S)-2-[4-hydroxy-3-(3-methylbut-2-enyl)phenyl]-8,8-dimethyl-2,3-dihydropyrano[2,3-f]chromen-4-one
licorice	MOL004805	F7	target	(2S)-2-[4-hydroxy-3-(3-methylbut-2-enyl)phenyl]-8,8-dimethyl-2,3-dihydropyrano[2,3-f]chromen-4-one
licorice	MOL004805	PTGS2	target	(2S)-2-[4-hydroxy-3-(3-methylbut-2-enyl)phenyl]-8,8-dimethyl-2,3-dihydropyrano[2,3-f]chromen-4-one
licorice	MOL004805	ESR2	target	(2S)-2-[4-hydroxy-3-(3-methylbut-2-enyl)phenyl]-8,8-dimethyl-2,3-dihydropyrano[2,3-f]chromen-4-one
licorice	MOL004805	MAPK14	target	(2S)-2-[4-hydroxy-3-(3-methylbut-2-enyl)phenyl]-8,8-dimethyl-2,3-dihydropyrano[2,3-f]chromen-4-one
licorice	MOL004805	GSK3B	target	(2S)-2-[4-hydroxy-3-(3-methylbut-2-enyl)phenyl]-8,8-dimethyl-2,3-dihydropyrano[2,3-f]chromen-4-one
licorice	MOL004805	CALM2	target	(2S)-2-[4-hydroxy-3-(3-methylbut-2-enyl)phenyl]-8,8-dimethyl-2,3-dihydropyrano[2,3-f]chromen-4-one
licorice	MOL004806	NOS2	target	euchrenone
licorice	MOL004806	KCNH2	target	euchrenone
licorice	MOL004806	ESR1	target	euchrenone
licorice	MOL004806	SCN5A	target	euchrenone
licorice	MOL004806	F7	target	euchrenone
licorice	MOL004806	PTGS2	target	euchrenone
licorice	MOL004806	ESR2	target	euchrenone
licorice	MOL004806	ITM2C	target	euchrenone
licorice	MOL004806	CALM2	target	euchrenone
licorice	MOL004808	NOS2	target	glyasperin B
licorice	MOL004808	SERPIND1	target	glyasperin B
licorice	MOL004808	ESR1	target	glyasperin B
licorice	MOL004808	AR	target	glyasperin B
licorice	MOL004808	PPARG	target	glyasperin B
licorice	MOL004808	F7	target	glyasperin B
licorice	MOL004808	PTGS2	target	glyasperin B
licorice	MOL004808	F7	target	glyasperin B
licorice	MOL004808	KDR	target	glyasperin B
licorice	MOL004808	ACHE	target	glyasperin B
licorice	MOL004808	TOP2B	target	glyasperin B
licorice	MOL004808	ESR2	target	glyasperin B
licorice	MOL004808	DPP4	target	glyasperin B
licorice	MOL004808	GSK3B	target	glyasperin B
licorice	MOL004808	HSP90AA1	target	glyasperin B
licorice	MOL004808	CDK2	target	glyasperin B
licorice	MOL004808	PRSS1	target	glyasperin B
licorice	MOL004808	CCNA2	target	glyasperin B
licorice	MOL004808	NCOA2	target	glyasperin B
licorice	MOL004808	CALM2	target	glyasperin B
licorice	MOL004810	NOS2	target	glyasperin F
licorice	MOL004810	PTGS1	target	glyasperin F
licorice	MOL004810	ESR1	target	glyasperin F
licorice	MOL004810	AR	target	glyasperin F
licorice	MOL004810	SCN5A	target	glyasperin F
licorice	MOL004810	PPARG	target	glyasperin F
licorice	MOL004810	F7	target	glyasperin F
licorice	MOL004810	PTGS2	target	glyasperin F
licorice	MOL004810	TOP2B	target	glyasperin F
licorice	MOL004810	ESR2	target	glyasperin F
licorice	MOL004810	MAPK14	target	glyasperin F
licorice	MOL004810	GSK3B	target	glyasperin F
licorice	MOL004810	HSP90AA1	target	glyasperin F
licorice	MOL004810	CDK2	target	glyasperin F
licorice	MOL004810	PRSS1	target	glyasperin F
licorice	MOL004810	CCNA2	target	glyasperin F
licorice	MOL004810	CALM2	target	glyasperin F
licorice	MOL004811	NOS2	target	Glyasperin C
licorice	MOL004811	SERPIND1	target	Glyasperin C
licorice	MOL004811	KCNH2	target	Glyasperin C
licorice	MOL004811	ESR1	target	Glyasperin C
licorice	MOL004811	AR	target	Glyasperin C
licorice	MOL004811	SCN5A	target	Glyasperin C
licorice	MOL004811	PPARG	target	Glyasperin C
licorice	MOL004811	F7	target	Glyasperin C
licorice	MOL004811	PTGS2	target	Glyasperin C
licorice	MOL004811	RXRA	target	Glyasperin C
licorice	MOL004811	ACHE	target	Glyasperin C
licorice	MOL004811	TOP2B	target	Glyasperin C
licorice	MOL004811	ESR2	target	Glyasperin C
licorice	MOL004811	DPP4	target	Glyasperin C
licorice	MOL004811	MAPK14	target	Glyasperin C
licorice	MOL004811	GSK3B	target	Glyasperin C
licorice	MOL004811	HSP90AA1	target	Glyasperin C
licorice	MOL004811	CDK2	target	Glyasperin C
licorice	MOL004811	CHEK1	target	Glyasperin C
licorice	MOL004811	PRSS1	target	Glyasperin C
licorice	MOL004811	CCNA2	target	Glyasperin C
licorice	MOL004811	NCOA2	target	Glyasperin C
licorice	MOL004811	CALM2	target	Glyasperin C
licorice	MOL004814	NOS2	target	Isotrifoliol
licorice	MOL004814	ESR1	target	Isotrifoliol
licorice	MOL004814	AR	target	Isotrifoliol
licorice	MOL004814	PTGS2	target	Isotrifoliol
licorice	MOL004814	ESR2	target	Isotrifoliol
licorice	MOL004814	MAPK14	target	Isotrifoliol
licorice	MOL004814	GSK3B	target	Isotrifoliol
licorice	MOL004814	HSP90AA1	target	Isotrifoliol
licorice	MOL004814	CDK2	target	Isotrifoliol
licorice	MOL004814	CHEK1	target	Isotrifoliol
licorice	MOL004814	CCNA2	target	Isotrifoliol
licorice	MOL004815	NOS2	target	(E)-1-(2,4-dihydroxyphenyl)-3-(2,2-dimethylchromen-6-yl)prop-2-en-1-one
licorice	MOL004815	PTGS1	target	(E)-1-(2,4-dihydroxyphenyl)-3-(2,2-dimethylchromen-6-yl)prop-2-en-1-one
licorice	MOL004815	ESR1	target	(E)-1-(2,4-dihydroxyphenyl)-3-(2,2-dimethylchromen-6-yl)prop-2-en-1-one
licorice	MOL004815	AR	target	(E)-1-(2,4-dihydroxyphenyl)-3-(2,2-dimethylchromen-6-yl)prop-2-en-1-one
licorice	MOL004815	SCN5A	target	(E)-1-(2,4-dihydroxyphenyl)-3-(2,2-dimethylchromen-6-yl)prop-2-en-1-one
licorice	MOL004815	PPARG	target	(E)-1-(2,4-dihydroxyphenyl)-3-(2,2-dimethylchromen-6-yl)prop-2-en-1-one
licorice	MOL004815	F7	target	(E)-1-(2,4-dihydroxyphenyl)-3-(2,2-dimethylchromen-6-yl)prop-2-en-1-one
licorice	MOL004815	PTGS2	target	(E)-1-(2,4-dihydroxyphenyl)-3-(2,2-dimethylchromen-6-yl)prop-2-en-1-one
licorice	MOL004815	CA2	target	(E)-1-(2,4-dihydroxyphenyl)-3-(2,2-dimethylchromen-6-yl)prop-2-en-1-one
licorice	MOL004815	RXRA	target	(E)-1-(2,4-dihydroxyphenyl)-3-(2,2-dimethylchromen-6-yl)prop-2-en-1-one
licorice	MOL004815	ADRA1B	target	(E)-1-(2,4-dihydroxyphenyl)-3-(2,2-dimethylchromen-6-yl)prop-2-en-1-one
licorice	MOL004815	ESR2	target	(E)-1-(2,4-dihydroxyphenyl)-3-(2,2-dimethylchromen-6-yl)prop-2-en-1-one
licorice	MOL004815	MAPK14	target	(E)-1-(2,4-dihydroxyphenyl)-3-(2,2-dimethylchromen-6-yl)prop-2-en-1-one
licorice	MOL004815	GSK3B	target	(E)-1-(2,4-dihydroxyphenyl)-3-(2,2-dimethylchromen-6-yl)prop-2-en-1-one
licorice	MOL004815	CDK2	target	(E)-1-(2,4-dihydroxyphenyl)-3-(2,2-dimethylchromen-6-yl)prop-2-en-1-one
licorice	MOL004815	CHEK1	target	(E)-1-(2,4-dihydroxyphenyl)-3-(2,2-dimethylchromen-6-yl)prop-2-en-1-one
licorice	MOL004815	CCNA2	target	(E)-1-(2,4-dihydroxyphenyl)-3-(2,2-dimethylchromen-6-yl)prop-2-en-1-one
licorice	MOL004815	NCOA2	target	(E)-1-(2,4-dihydroxyphenyl)-3-(2,2-dimethylchromen-6-yl)prop-2-en-1-one
licorice	MOL004815	CALM2	target	(E)-1-(2,4-dihydroxyphenyl)-3-(2,2-dimethylchromen-6-yl)prop-2-en-1-one
licorice	MOL004820	NOS2	target	kanzonols W
licorice	MOL004820	PTGS1	target	kanzonols W
licorice	MOL004820	ESR1	target	kanzonols W
licorice	MOL004820	AR	target	kanzonols W
licorice	MOL004820	SCN5A	target	kanzonols W
licorice	MOL004820	PPARG	target	kanzonols W
licorice	MOL004820	F7	target	kanzonols W
licorice	MOL004820	PTGS2	target	kanzonols W
licorice	MOL004820	RXRA	target	kanzonols W
licorice	MOL004820	TOP2B	target	kanzonols W
licorice	MOL004820	ESR2	target	kanzonols W
licorice	MOL004820	MAPK14	target	kanzonols W
licorice	MOL004820	GSK3B	target	kanzonols W
licorice	MOL004820	CDK2	target	kanzonols W
licorice	MOL004820	CHEK1	target	kanzonols W
licorice	MOL004820	PRSS1	target	kanzonols W
licorice	MOL004820	CCNA2	target	kanzonols W
licorice	MOL004820	NCOA2	target	kanzonols W
licorice	MOL004820	NCOA1	target	kanzonols W
licorice	MOL004820	CALM2	target	kanzonols W
licorice	MOL004824	NOS2	target	(2S)-6-(2,4-dihydroxyphenyl)-2-(2-hydroxypropan-2-yl)-4-methoxy-2,3-dihydrofuro[3,2-g]chromen-7-one
licorice	MOL004824	SERPIND1	target	(2S)-6-(2,4-dihydroxyphenyl)-2-(2-hydroxypropan-2-yl)-4-methoxy-2,3-dihydrofuro[3,2-g]chromen-7-one
licorice	MOL004824	ESR1	target	(2S)-6-(2,4-dihydroxyphenyl)-2-(2-hydroxypropan-2-yl)-4-methoxy-2,3-dihydrofuro[3,2-g]chromen-7-one
licorice	MOL004824	AR	target	(2S)-6-(2,4-dihydroxyphenyl)-2-(2-hydroxypropan-2-yl)-4-methoxy-2,3-dihydrofuro[3,2-g]chromen-7-one
licorice	MOL004824	PPARG	target	(2S)-6-(2,4-dihydroxyphenyl)-2-(2-hydroxypropan-2-yl)-4-methoxy-2,3-dihydrofuro[3,2-g]chromen-7-one
licorice	MOL004824	F7	target	(2S)-6-(2,4-dihydroxyphenyl)-2-(2-hydroxypropan-2-yl)-4-methoxy-2,3-dihydrofuro[3,2-g]chromen-7-one
licorice	MOL004824	PTGS2	target	(2S)-6-(2,4-dihydroxyphenyl)-2-(2-hydroxypropan-2-yl)-4-methoxy-2,3-dihydrofuro[3,2-g]chromen-7-one
licorice	MOL004824	F7	target	(2S)-6-(2,4-dihydroxyphenyl)-2-(2-hydroxypropan-2-yl)-4-methoxy-2,3-dihydrofuro[3,2-g]chromen-7-one
licorice	MOL004824	KDR	target	(2S)-6-(2,4-dihydroxyphenyl)-2-(2-hydroxypropan-2-yl)-4-methoxy-2,3-dihydrofuro[3,2-g]chromen-7-one
licorice	MOL004824	ACHE	target	(2S)-6-(2,4-dihydroxyphenyl)-2-(2-hydroxypropan-2-yl)-4-methoxy-2,3-dihydrofuro[3,2-g]chromen-7-one
licorice	MOL004824	TOP2B	target	(2S)-6-(2,4-dihydroxyphenyl)-2-(2-hydroxypropan-2-yl)-4-methoxy-2,3-dihydrofuro[3,2-g]chromen-7-one
licorice	MOL004824	ESR2	target	(2S)-6-(2,4-dihydroxyphenyl)-2-(2-hydroxypropan-2-yl)-4-methoxy-2,3-dihydrofuro[3,2-g]chromen-7-one
licorice	MOL004824	DPP4	target	(2S)-6-(2,4-dihydroxyphenyl)-2-(2-hydroxypropan-2-yl)-4-methoxy-2,3-dihydrofuro[3,2-g]chromen-7-one
licorice	MOL004824	MAPK14	target	(2S)-6-(2,4-dihydroxyphenyl)-2-(2-hydroxypropan-2-yl)-4-methoxy-2,3-dihydrofuro[3,2-g]chromen-7-one
licorice	MOL004824	GSK3B	target	(2S)-6-(2,4-dihydroxyphenyl)-2-(2-hydroxypropan-2-yl)-4-methoxy-2,3-dihydrofuro[3,2-g]chromen-7-one
licorice	MOL004824	CDK2	target	(2S)-6-(2,4-dihydroxyphenyl)-2-(2-hydroxypropan-2-yl)-4-methoxy-2,3-dihydrofuro[3,2-g]chromen-7-one
licorice	MOL004824	CHEK1	target	(2S)-6-(2,4-dihydroxyphenyl)-2-(2-hydroxypropan-2-yl)-4-methoxy-2,3-dihydrofuro[3,2-g]chromen-7-one
licorice	MOL004824	PRSS1	target	(2S)-6-(2,4-dihydroxyphenyl)-2-(2-hydroxypropan-2-yl)-4-methoxy-2,3-dihydrofuro[3,2-g]chromen-7-one
licorice	MOL004824	CCNA2	target	(2S)-6-(2,4-dihydroxyphenyl)-2-(2-hydroxypropan-2-yl)-4-methoxy-2,3-dihydrofuro[3,2-g]chromen-7-one
licorice	MOL004824	CALM2	target	(2S)-6-(2,4-dihydroxyphenyl)-2-(2-hydroxypropan-2-yl)-4-methoxy-2,3-dihydrofuro[3,2-g]chromen-7-one
licorice	MOL004827	NOS2	target	Semilicoisoflavone B
licorice	MOL004827	SERPIND1	target	Semilicoisoflavone B
licorice	MOL004827	ESR1	target	Semilicoisoflavone B
licorice	MOL004827	AR	target	Semilicoisoflavone B
licorice	MOL004827	SCN5A	target	Semilicoisoflavone B
licorice	MOL004827	PPARG	target	Semilicoisoflavone B
licorice	MOL004827	F7	target	Semilicoisoflavone B
licorice	MOL004827	PTGS2	target	Semilicoisoflavone B
licorice	MOL004827	F7	target	Semilicoisoflavone B
licorice	MOL004827	ACHE	target	Semilicoisoflavone B
licorice	MOL004827	TOP2B	target	Semilicoisoflavone B
licorice	MOL004827	GSK3B	target	Semilicoisoflavone B
licorice	MOL004827	HSP90AA1	target	Semilicoisoflavone B
licorice	MOL004827	CDK2	target	Semilicoisoflavone B
licorice	MOL004827	CHEK1	target	Semilicoisoflavone B
licorice	MOL004827	PRSS1	target	Semilicoisoflavone B
licorice	MOL004827	CALM2	target	Semilicoisoflavone B
licorice	MOL004828	NOS2	target	Glepidotin A
licorice	MOL004828	PTGS1	target	Glepidotin A
licorice	MOL004828	SERPIND1	target	Glepidotin A
licorice	MOL004828	ESR1	target	Glepidotin A
licorice	MOL004828	AR	target	Glepidotin A
licorice	MOL004828	SCN5A	target	Glepidotin A
licorice	MOL004828	PPARG	target	Glepidotin A
licorice	MOL004828	F7	target	Glepidotin A
licorice	MOL004828	PTGS2	target	Glepidotin A
licorice	MOL004828	NOS1AP	target	Glepidotin A
licorice	MOL004828	F7	target	Glepidotin A
licorice	MOL004828	KDR	target	Glepidotin A
licorice	MOL004828	RXRA	target	Glepidotin A
licorice	MOL004828	PDE3A	target	Glepidotin A
licorice	MOL004828	TOP2B	target	Glepidotin A
licorice	MOL004828	DPP4	target	Glepidotin A
licorice	MOL004828	MAPK14	target	Glepidotin A
licorice	MOL004828	GSK3B	target	Glepidotin A
licorice	MOL004828	HSP90AA1	target	Glepidotin A
licorice	MOL004828	CDK2	target	Glepidotin A
licorice	MOL004828	CHEK1	target	Glepidotin A
licorice	MOL004828	PRSS1	target	Glepidotin A
licorice	MOL004828	CCNA2	target	Glepidotin A
licorice	MOL004828	CALM2	target	Glepidotin A
licorice	MOL004829	PTGS1	target	Glepidotin B
licorice	MOL004829	ESR1	target	Glepidotin B
licorice	MOL004829	SCN5A	target	Glepidotin B
licorice	MOL004829	F7	target	Glepidotin B
licorice	MOL004829	PTGS2	target	Glepidotin B
licorice	MOL004829	NOS1AP	target	Glepidotin B
licorice	MOL004829	F7	target	Glepidotin B
licorice	MOL004829	RXRA	target	Glepidotin B
licorice	MOL004829	PDE3A	target	Glepidotin B
licorice	MOL004829	ADRA1B	target	Glepidotin B
licorice	MOL004829	TOP2B	target	Glepidotin B
licorice	MOL004829	HSP90AA1	target	Glepidotin B
licorice	MOL004829	NCOA1	target	Glepidotin B
licorice	MOL004829	CALM2	target	Glepidotin B
licorice	MOL004833	NOS2	target	Phaseolinisoflavan
licorice	MOL004833	CHRM1	target	Phaseolinisoflavan
licorice	MOL004833	ESR1	target	Phaseolinisoflavan
licorice	MOL004833	AR	target	Phaseolinisoflavan
licorice	MOL004833	SCN5A	target	Phaseolinisoflavan
licorice	MOL004833	PPARG	target	Phaseolinisoflavan
licorice	MOL004833	F7	target	Phaseolinisoflavan
licorice	MOL004833	PTGS2	target	Phaseolinisoflavan
licorice	MOL004833	RXRA	target	Phaseolinisoflavan
licorice	MOL004833	ACHE	target	Phaseolinisoflavan
licorice	MOL004833	ADRA1B	target	Phaseolinisoflavan
licorice	MOL004833	ADRB2	target	Phaseolinisoflavan
licorice	MOL004833	ESR2	target	Phaseolinisoflavan
licorice	MOL004833	MAPK14	target	Phaseolinisoflavan
licorice	MOL004833	GSK3B	target	Phaseolinisoflavan
licorice	MOL004833	CDK2	target	Phaseolinisoflavan
licorice	MOL004833	CHEK1	target	Phaseolinisoflavan
licorice	MOL004833	PRSS1	target	Phaseolinisoflavan
licorice	MOL004833	CCNA2	target	Phaseolinisoflavan
licorice	MOL004833	NCOA1	target	Phaseolinisoflavan
licorice	MOL004833	CALM2	target	Phaseolinisoflavan
licorice	MOL004835	NOS2	target	Glypallichalcone
licorice	MOL004835	PTGS1	target	Glypallichalcone
licorice	MOL004835	CHRM1	target	Glypallichalcone
licorice	MOL004835	ESR1	target	Glypallichalcone
licorice	MOL004835	AR	target	Glypallichalcone
licorice	MOL004835	SCN5A	target	Glypallichalcone
licorice	MOL004835	PPARG	target	Glypallichalcone
licorice	MOL004835	PTGS2	target	Glypallichalcone
licorice	MOL004835	CA2	target	Glypallichalcone
licorice	MOL004835	PDE3A	target	Glypallichalcone
licorice	MOL004835	ADRA1B	target	Glypallichalcone
licorice	MOL004835	SLC6A3	target	Glypallichalcone
licorice	MOL004835	ADRB2	target	Glypallichalcone
licorice	MOL004835	SLC6A4	target	Glypallichalcone
licorice	MOL004835	ESR2	target	Glypallichalcone
licorice	MOL004835	MAPK14	target	Glypallichalcone
licorice	MOL004835	GSK3B	target	Glypallichalcone
licorice	MOL004835	HSP90AA1	target	Glypallichalcone
licorice	MOL004835	CDK2	target	Glypallichalcone
licorice	MOL004835	LTA4H	target	Glypallichalcone
licorice	MOL004835	MAOB	target	Glypallichalcone
licorice	MOL004835	CHEK1	target	Glypallichalcone
licorice	MOL004835	CCNA2	target	Glypallichalcone
licorice	MOL004835	NCOA1	target	Glypallichalcone
licorice	MOL004835	PKIA	target	Glypallichalcone
licorice	MOL004835	CALM2	target	Glypallichalcone
licorice	MOL004838	NOS2	target	8-(6-hydroxy-2-benzofuranyl)-2,2-dimethyl-5-chromenol
licorice	MOL004838	ESR1	target	8-(6-hydroxy-2-benzofuranyl)-2,2-dimethyl-5-chromenol
licorice	MOL004838	PTGS2	target	8-(6-hydroxy-2-benzofuranyl)-2,2-dimethyl-5-chromenol
licorice	MOL004838	RXRA	target	8-(6-hydroxy-2-benzofuranyl)-2,2-dimethyl-5-chromenol
licorice	MOL004838	HSP90AA1	target	8-(6-hydroxy-2-benzofuranyl)-2,2-dimethyl-5-chromenol
licorice	MOL004841	NOS2	target	Licochalcone B
licorice	MOL004841	PTGS1	target	Licochalcone B
licorice	MOL004841	ESR1	target	Licochalcone B
licorice	MOL004841	AR	target	Licochalcone B
licorice	MOL004841	PPARG	target	Licochalcone B
licorice	MOL004841	PTGS2	target	Licochalcone B
licorice	MOL004841	CA2	target	Licochalcone B
licorice	MOL004841	PDE3A	target	Licochalcone B
licorice	MOL004841	ADRB2	target	Licochalcone B
licorice	MOL004841	ESR2	target	Licochalcone B
licorice	MOL004841	MAPK14	target	Licochalcone B
licorice	MOL004841	GSK3B	target	Licochalcone B
licorice	MOL004841	HSP90AA1	target	Licochalcone B
licorice	MOL004841	CDK2	target	Licochalcone B
licorice	MOL004841	CHEK1	target	Licochalcone B
licorice	MOL004841	CCNA2	target	Licochalcone B
licorice	MOL004841	CALM2	target	Licochalcone B
licorice	MOL004848	NOS2	target	licochalcone G
licorice	MOL004848	ESR1	target	licochalcone G
licorice	MOL004848	AR	target	licochalcone G
licorice	MOL004848	PPARG	target	licochalcone G
licorice	MOL004848	F7	target	licochalcone G
licorice	MOL004848	PTGS2	target	licochalcone G
licorice	MOL004848	KDR	target	licochalcone G
licorice	MOL004848	ESR2	target	licochalcone G
licorice	MOL004848	MAPK14	target	licochalcone G
licorice	MOL004848	GSK3B	target	licochalcone G
licorice	MOL004848	HSP90AA1	target	licochalcone G
licorice	MOL004848	CDK2	target	licochalcone G
licorice	MOL004848	CCNA2	target	licochalcone G
licorice	MOL004848	NCOA2	target	licochalcone G
licorice	MOL004848	CALM2	target	licochalcone G
licorice	MOL004849	NOS2	target	3-(2,4-dihydroxyphenyl)-8-(1,1-dimethylprop-2-enyl)-7-hydroxy-5-methoxy-coumarin
licorice	MOL004849	SERPIND1	target	3-(2,4-dihydroxyphenyl)-8-(1,1-dimethylprop-2-enyl)-7-hydroxy-5-methoxy-coumarin
licorice	MOL004849	KCNH2	target	3-(2,4-dihydroxyphenyl)-8-(1,1-dimethylprop-2-enyl)-7-hydroxy-5-methoxy-coumarin
licorice	MOL004849	ESR1	target	3-(2,4-dihydroxyphenyl)-8-(1,1-dimethylprop-2-enyl)-7-hydroxy-5-methoxy-coumarin
licorice	MOL004849	AR	target	3-(2,4-dihydroxyphenyl)-8-(1,1-dimethylprop-2-enyl)-7-hydroxy-5-methoxy-coumarin
licorice	MOL004849	PPARG	target	3-(2,4-dihydroxyphenyl)-8-(1,1-dimethylprop-2-enyl)-7-hydroxy-5-methoxy-coumarin
licorice	MOL004849	F7	target	3-(2,4-dihydroxyphenyl)-8-(1,1-dimethylprop-2-enyl)-7-hydroxy-5-methoxy-coumarin
licorice	MOL004849	PTGS2	target	3-(2,4-dihydroxyphenyl)-8-(1,1-dimethylprop-2-enyl)-7-hydroxy-5-methoxy-coumarin
licorice	MOL004849	F7	target	3-(2,4-dihydroxyphenyl)-8-(1,1-dimethylprop-2-enyl)-7-hydroxy-5-methoxy-coumarin
licorice	MOL004849	KDR	target	3-(2,4-dihydroxyphenyl)-8-(1,1-dimethylprop-2-enyl)-7-hydroxy-5-methoxy-coumarin
licorice	MOL004849	TOP2B	target	3-(2,4-dihydroxyphenyl)-8-(1,1-dimethylprop-2-enyl)-7-hydroxy-5-methoxy-coumarin
licorice	MOL004849	ESR2	target	3-(2,4-dihydroxyphenyl)-8-(1,1-dimethylprop-2-enyl)-7-hydroxy-5-methoxy-coumarin
licorice	MOL004849	DPP4	target	3-(2,4-dihydroxyphenyl)-8-(1,1-dimethylprop-2-enyl)-7-hydroxy-5-methoxy-coumarin
licorice	MOL004849	MAPK14	target	3-(2,4-dihydroxyphenyl)-8-(1,1-dimethylprop-2-enyl)-7-hydroxy-5-methoxy-coumarin
licorice	MOL004849	GSK3B	target	3-(2,4-dihydroxyphenyl)-8-(1,1-dimethylprop-2-enyl)-7-hydroxy-5-methoxy-coumarin
licorice	MOL004849	HSP90AA1	target	3-(2,4-dihydroxyphenyl)-8-(1,1-dimethylprop-2-enyl)-7-hydroxy-5-methoxy-coumarin
licorice	MOL004849	CDK2	target	3-(2,4-dihydroxyphenyl)-8-(1,1-dimethylprop-2-enyl)-7-hydroxy-5-methoxy-coumarin
licorice	MOL004849	CHEK1	target	3-(2,4-dihydroxyphenyl)-8-(1,1-dimethylprop-2-enyl)-7-hydroxy-5-methoxy-coumarin
licorice	MOL004849	PRSS1	target	3-(2,4-dihydroxyphenyl)-8-(1,1-dimethylprop-2-enyl)-7-hydroxy-5-methoxy-coumarin
licorice	MOL004849	NCOA2	target	3-(2,4-dihydroxyphenyl)-8-(1,1-dimethylprop-2-enyl)-7-hydroxy-5-methoxy-coumarin
licorice	MOL004849	NCOA1	target	3-(2,4-dihydroxyphenyl)-8-(1,1-dimethylprop-2-enyl)-7-hydroxy-5-methoxy-coumarin
licorice	MOL004849	CALM2	target	3-(2,4-dihydroxyphenyl)-8-(1,1-dimethylprop-2-enyl)-7-hydroxy-5-methoxy-coumarin
licorice	MOL004855	NOS2	target	Licoricone
licorice	MOL004855	SERPIND1	target	Licoricone
licorice	MOL004855	KCNH2	target	Licoricone
licorice	MOL004855	ESR1	target	Licoricone
licorice	MOL004855	AR	target	Licoricone
licorice	MOL004855	PPARG	target	Licoricone
licorice	MOL004855	F7	target	Licoricone
licorice	MOL004855	PTGS2	target	Licoricone
licorice	MOL004855	KDR	target	Licoricone
licorice	MOL004855	TOP2B	target	Licoricone
licorice	MOL004855	CHEK1	target	Licoricone
licorice	MOL004855	PRSS1	target	Licoricone
licorice	MOL004855	NCOA2	target	Licoricone
licorice	MOL004855	CALM2	target	Licoricone
licorice	MOL004856	NOS2	target	Gancaonin A
licorice	MOL004856	SERPIND1	target	Gancaonin A
licorice	MOL004856	ESR1	target	Gancaonin A
licorice	MOL004856	AR	target	Gancaonin A
licorice	MOL004856	SCN5A	target	Gancaonin A
licorice	MOL004856	PPARG	target	Gancaonin A
licorice	MOL004856	F7	target	Gancaonin A
licorice	MOL004856	PTGS2	target	Gancaonin A
licorice	MOL004856	ACHE	target	Gancaonin A
licorice	MOL004856	TOP2B	target	Gancaonin A
licorice	MOL004856	ESR2	target	Gancaonin A
licorice	MOL004856	DPP4	target	Gancaonin A
licorice	MOL004856	GSK3B	target	Gancaonin A
licorice	MOL004856	HSP90AA1	target	Gancaonin A
licorice	MOL004856	CHEK1	target	Gancaonin A
licorice	MOL004856	PRSS1	target	Gancaonin A
licorice	MOL004856	CCNA2	target	Gancaonin A
licorice	MOL004856	NCOA2	target	Gancaonin A
licorice	MOL004856	CALM2	target	Gancaonin A
licorice	MOL004857	NOS2	target	Gancaonin B
licorice	MOL004857	SERPIND1	target	Gancaonin B
licorice	MOL004857	ESR1	target	Gancaonin B
licorice	MOL004857	AR	target	Gancaonin B
licorice	MOL004857	PPARG	target	Gancaonin B
licorice	MOL004857	F7	target	Gancaonin B
licorice	MOL004857	PTGS2	target	Gancaonin B
licorice	MOL004857	F7	target	Gancaonin B
licorice	MOL004857	KDR	target	Gancaonin B
licorice	MOL004857	ADRA1B	target	Gancaonin B
licorice	MOL004857	ADRB2	target	Gancaonin B
licorice	MOL004857	TOP2B	target	Gancaonin B
licorice	MOL004857	ESR2	target	Gancaonin B
licorice	MOL004857	DPP4	target	Gancaonin B
licorice	MOL004857	GSK3B	target	Gancaonin B
licorice	MOL004857	HSP90AA1	target	Gancaonin B
licorice	MOL004857	CHEK1	target	Gancaonin B
licorice	MOL004857	PRSS1	target	Gancaonin B
licorice	MOL004857	CCNA2	target	Gancaonin B
licorice	MOL004857	NCOA2	target	Gancaonin B
licorice	MOL004857	CALM2	target	Gancaonin B
licorice	MOL004863	NOS2	target	3-(3,4-dihydroxyphenyl)-5,7-dihydroxy-8-(3-methylbut-2-enyl)chromone
licorice	MOL004863	SERPIND1	target	3-(3,4-dihydroxyphenyl)-5,7-dihydroxy-8-(3-methylbut-2-enyl)chromone
licorice	MOL004863	ESR1	target	3-(3,4-dihydroxyphenyl)-5,7-dihydroxy-8-(3-methylbut-2-enyl)chromone
licorice	MOL004863	AR	target	3-(3,4-dihydroxyphenyl)-5,7-dihydroxy-8-(3-methylbut-2-enyl)chromone
licorice	MOL004863	PPARG	target	3-(3,4-dihydroxyphenyl)-5,7-dihydroxy-8-(3-methylbut-2-enyl)chromone
licorice	MOL004863	F7	target	3-(3,4-dihydroxyphenyl)-5,7-dihydroxy-8-(3-methylbut-2-enyl)chromone
licorice	MOL004863	PTGS2	target	3-(3,4-dihydroxyphenyl)-5,7-dihydroxy-8-(3-methylbut-2-enyl)chromone
licorice	MOL004863	MAPK14	target	3-(3,4-dihydroxyphenyl)-5,7-dihydroxy-8-(3-methylbut-2-enyl)chromone
licorice	MOL004863	GSK3B	target	3-(3,4-dihydroxyphenyl)-5,7-dihydroxy-8-(3-methylbut-2-enyl)chromone
licorice	MOL004863	HSP90AA1	target	3-(3,4-dihydroxyphenyl)-5,7-dihydroxy-8-(3-methylbut-2-enyl)chromone
licorice	MOL004863	CDK2	target	3-(3,4-dihydroxyphenyl)-5,7-dihydroxy-8-(3-methylbut-2-enyl)chromone
licorice	MOL004863	CHEK1	target	3-(3,4-dihydroxyphenyl)-5,7-dihydroxy-8-(3-methylbut-2-enyl)chromone
licorice	MOL004863	PRSS1	target	3-(3,4-dihydroxyphenyl)-5,7-dihydroxy-8-(3-methylbut-2-enyl)chromone
licorice	MOL004863	CCNA2	target	3-(3,4-dihydroxyphenyl)-5,7-dihydroxy-8-(3-methylbut-2-enyl)chromone
licorice	MOL004863	NCOA2	target	3-(3,4-dihydroxyphenyl)-5,7-dihydroxy-8-(3-methylbut-2-enyl)chromone
licorice	MOL004863	CALM2	target	3-(3,4-dihydroxyphenyl)-5,7-dihydroxy-8-(3-methylbut-2-enyl)chromone
licorice	MOL004864	NOS2	target	5,7-dihydroxy-3-(4-methoxyphenyl)-8-(3-methylbut-2-enyl)chromone
licorice	MOL004864	KCNH2	target	5,7-dihydroxy-3-(4-methoxyphenyl)-8-(3-methylbut-2-enyl)chromone
licorice	MOL004864	ESR1	target	5,7-dihydroxy-3-(4-methoxyphenyl)-8-(3-methylbut-2-enyl)chromone
licorice	MOL004864	AR	target	5,7-dihydroxy-3-(4-methoxyphenyl)-8-(3-methylbut-2-enyl)chromone
licorice	MOL004864	PPARG	target	5,7-dihydroxy-3-(4-methoxyphenyl)-8-(3-methylbut-2-enyl)chromone
licorice	MOL004864	F7	target	5,7-dihydroxy-3-(4-methoxyphenyl)-8-(3-methylbut-2-enyl)chromone
licorice	MOL004864	PTGS2	target	5,7-dihydroxy-3-(4-methoxyphenyl)-8-(3-methylbut-2-enyl)chromone
licorice	MOL004864	TOP2B	target	5,7-dihydroxy-3-(4-methoxyphenyl)-8-(3-methylbut-2-enyl)chromone
licorice	MOL004864	ESR2	target	5,7-dihydroxy-3-(4-methoxyphenyl)-8-(3-methylbut-2-enyl)chromone
licorice	MOL004864	DPP4	target	5,7-dihydroxy-3-(4-methoxyphenyl)-8-(3-methylbut-2-enyl)chromone
licorice	MOL004864	MAPK14	target	5,7-dihydroxy-3-(4-methoxyphenyl)-8-(3-methylbut-2-enyl)chromone
licorice	MOL004864	GSK3B	target	5,7-dihydroxy-3-(4-methoxyphenyl)-8-(3-methylbut-2-enyl)chromone
licorice	MOL004864	HSP90AA1	target	5,7-dihydroxy-3-(4-methoxyphenyl)-8-(3-methylbut-2-enyl)chromone
licorice	MOL004864	CDK2	target	5,7-dihydroxy-3-(4-methoxyphenyl)-8-(3-methylbut-2-enyl)chromone
licorice	MOL004864	CHEK1	target	5,7-dihydroxy-3-(4-methoxyphenyl)-8-(3-methylbut-2-enyl)chromone
licorice	MOL004864	PRSS1	target	5,7-dihydroxy-3-(4-methoxyphenyl)-8-(3-methylbut-2-enyl)chromone
licorice	MOL004864	CCNA2	target	5,7-dihydroxy-3-(4-methoxyphenyl)-8-(3-methylbut-2-enyl)chromone
licorice	MOL004864	NCOA2	target	5,7-dihydroxy-3-(4-methoxyphenyl)-8-(3-methylbut-2-enyl)chromone
licorice	MOL004864	CALM2	target	5,7-dihydroxy-3-(4-methoxyphenyl)-8-(3-methylbut-2-enyl)chromone
licorice	MOL004866	SERPIND1	target	2-(3,4-dihydroxyphenyl)-5,7-dihydroxy-6-(3-methylbut-2-enyl)chromone
licorice	MOL004866	AR	target	2-(3,4-dihydroxyphenyl)-5,7-dihydroxy-6-(3-methylbut-2-enyl)chromone
licorice	MOL004866	SCN5A	target	2-(3,4-dihydroxyphenyl)-5,7-dihydroxy-6-(3-methylbut-2-enyl)chromone
licorice	MOL004866	PPARG	target	2-(3,4-dihydroxyphenyl)-5,7-dihydroxy-6-(3-methylbut-2-enyl)chromone
licorice	MOL004866	F7	target	2-(3,4-dihydroxyphenyl)-5,7-dihydroxy-6-(3-methylbut-2-enyl)chromone
licorice	MOL004866	PTGS2	target	2-(3,4-dihydroxyphenyl)-5,7-dihydroxy-6-(3-methylbut-2-enyl)chromone
licorice	MOL004866	F7	target	2-(3,4-dihydroxyphenyl)-5,7-dihydroxy-6-(3-methylbut-2-enyl)chromone
licorice	MOL004866	ADRB2	target	2-(3,4-dihydroxyphenyl)-5,7-dihydroxy-6-(3-methylbut-2-enyl)chromone
licorice	MOL004866	DPP4	target	2-(3,4-dihydroxyphenyl)-5,7-dihydroxy-6-(3-methylbut-2-enyl)chromone
licorice	MOL004866	HSP90AA1	target	2-(3,4-dihydroxyphenyl)-5,7-dihydroxy-6-(3-methylbut-2-enyl)chromone
licorice	MOL004866	CDK2	target	2-(3,4-dihydroxyphenyl)-5,7-dihydroxy-6-(3-methylbut-2-enyl)chromone
licorice	MOL004866	CHEK1	target	2-(3,4-dihydroxyphenyl)-5,7-dihydroxy-6-(3-methylbut-2-enyl)chromone
licorice	MOL004866	PRSS1	target	2-(3,4-dihydroxyphenyl)-5,7-dihydroxy-6-(3-methylbut-2-enyl)chromone
licorice	MOL004866	CCNA2	target	2-(3,4-dihydroxyphenyl)-5,7-dihydroxy-6-(3-methylbut-2-enyl)chromone
licorice	MOL004866	CALM2	target	2-(3,4-dihydroxyphenyl)-5,7-dihydroxy-6-(3-methylbut-2-enyl)chromone
licorice	MOL004879	NOS2	target	Glycyrin
licorice	MOL004879	SERPIND1	target	Glycyrin
licorice	MOL004879	KCNH2	target	Glycyrin
licorice	MOL004879	ESR1	target	Glycyrin
licorice	MOL004879	AR	target	Glycyrin
licorice	MOL004879	PPARG	target	Glycyrin
licorice	MOL004879	F7	target	Glycyrin
licorice	MOL004879	PTGS2	target	Glycyrin
licorice	MOL004879	KDR	target	Glycyrin
licorice	MOL004879	TOP2B	target	Glycyrin
licorice	MOL004879	ESR2	target	Glycyrin
licorice	MOL004879	DPP4	target	Glycyrin
licorice	MOL004879	CHEK1	target	Glycyrin
licorice	MOL004879	PRSS1	target	Glycyrin
licorice	MOL004879	NCOA2	target	Glycyrin
licorice	MOL004879	CALM2	target	Glycyrin
licorice	MOL004882	ESR1	target	Licocoumarone
licorice	MOL004882	AR	target	Licocoumarone
licorice	MOL004882	ESR2	target	Licocoumarone
licorice	MOL004882	GSK3B	target	Licocoumarone
licorice	MOL004882	HSP90AA1	target	Licocoumarone
licorice	MOL004882	CDK2	target	Licocoumarone
licorice	MOL004882	CCNA2	target	Licocoumarone
licorice	MOL004883	NOS2	target	Licoisoflavone
licorice	MOL004883	SERPIND1	target	Licoisoflavone
licorice	MOL004883	ESR1	target	Licoisoflavone
licorice	MOL004883	AR	target	Licoisoflavone
licorice	MOL004883	PPARG	target	Licoisoflavone
licorice	MOL004883	F7	target	Licoisoflavone
licorice	MOL004883	PTGS2	target	Licoisoflavone
licorice	MOL004883	KDR	target	Licoisoflavone
licorice	MOL004883	TOP2B	target	Licoisoflavone
licorice	MOL004883	DPP4	target	Licoisoflavone
licorice	MOL004883	MAPK14	target	Licoisoflavone
licorice	MOL004883	HSP90AA1	target	Licoisoflavone
licorice	MOL004883	CDK2	target	Licoisoflavone
licorice	MOL004883	CHEK1	target	Licoisoflavone
licorice	MOL004883	PRSS1	target	Licoisoflavone
licorice	MOL004883	CCNA2	target	Licoisoflavone
licorice	MOL004883	NCOA2	target	Licoisoflavone
licorice	MOL004883	CALM2	target	Licoisoflavone
licorice	MOL004884	NOS2	target	Licoisoflavone B
licorice	MOL004884	SERPIND1	target	Licoisoflavone B
licorice	MOL004884	ESR1	target	Licoisoflavone B
licorice	MOL004884	AR	target	Licoisoflavone B
licorice	MOL004884	PPARG	target	Licoisoflavone B
licorice	MOL004884	F7	target	Licoisoflavone B
licorice	MOL004884	PTGS2	target	Licoisoflavone B
licorice	MOL004884	ACHE	target	Licoisoflavone B
licorice	MOL004884	TOP2B	target	Licoisoflavone B
licorice	MOL004884	ESR2	target	Licoisoflavone B
licorice	MOL004884	GSK3B	target	Licoisoflavone B
licorice	MOL004884	CDK2	target	Licoisoflavone B
licorice	MOL004884	CHEK1	target	Licoisoflavone B
licorice	MOL004884	PRSS1	target	Licoisoflavone B
licorice	MOL004884	CCNA2	target	Licoisoflavone B
licorice	MOL004884	CALM2	target	Licoisoflavone B
licorice	MOL004885	NOS2	target	licoisoflavanone
licorice	MOL004885	PTGS1	target	licoisoflavanone
licorice	MOL004885	ESR1	target	licoisoflavanone
licorice	MOL004885	AR	target	licoisoflavanone
licorice	MOL004885	SCN5A	target	licoisoflavanone
licorice	MOL004885	PPARG	target	licoisoflavanone
licorice	MOL004885	F7	target	licoisoflavanone
licorice	MOL004885	PTGS2	target	licoisoflavanone
licorice	MOL004885	F7	target	licoisoflavanone
licorice	MOL004885	ACHE	target	licoisoflavanone
licorice	MOL004885	TOP2B	target	licoisoflavanone
licorice	MOL004885	ESR2	target	licoisoflavanone
licorice	MOL004885	GSK3B	target	licoisoflavanone
licorice	MOL004885	HSP90AA1	target	licoisoflavanone
licorice	MOL004885	CDK2	target	licoisoflavanone
licorice	MOL004885	PRSS1	target	licoisoflavanone
licorice	MOL004885	CCNA2	target	licoisoflavanone
licorice	MOL004885	NCOA1	target	licoisoflavanone
licorice	MOL004885	CALM2	target	licoisoflavanone
licorice	MOL004891	NOS2	target	shinpterocarpin
licorice	MOL004891	PTGS1	target	shinpterocarpin
licorice	MOL004891	CHRM3	target	shinpterocarpin
licorice	MOL004891	KCNH2	target	shinpterocarpin
licorice	MOL004891	CHRM1	target	shinpterocarpin
licorice	MOL004891	ESR1	target	shinpterocarpin
licorice	MOL004891	AR	target	shinpterocarpin
licorice	MOL004891	SCN5A	target	shinpterocarpin
licorice	MOL004891	PPARG	target	shinpterocarpin
licorice	MOL004891	PTGS2	target	shinpterocarpin
licorice	MOL004891	HTR3A	target	shinpterocarpin
licorice	MOL004891	RXRA	target	shinpterocarpin
licorice	MOL004891	OPRD1	target	shinpterocarpin
licorice	MOL004891	ADRA1B	target	shinpterocarpin
licorice	MOL004891	ADRB2	target	shinpterocarpin
licorice	MOL004891	ADRA1D	target	shinpterocarpin
licorice	MOL004891	OPRM1	target	shinpterocarpin
licorice	MOL004891	ESR2	target	shinpterocarpin
licorice	MOL004891	MAPK14	target	shinpterocarpin
licorice	MOL004891	GSK3B	target	shinpterocarpin
licorice	MOL004891	CDK2	target	shinpterocarpin
licorice	MOL004891	RXRB	target	shinpterocarpin
licorice	MOL004891	PRSS1	target	shinpterocarpin
licorice	MOL004891	CCNA2	target	shinpterocarpin
licorice	MOL004891	NCOA1	target	shinpterocarpin
licorice	MOL004891	CALM2	target	shinpterocarpin
licorice	MOL004898	ESR1	target	(E)-3-[3,4-dihydroxy-5-(3-methylbut-2-enyl)phenyl]-1-(2,4-dihydroxyphenyl)prop-2-en-1-one
licorice	MOL004898	AR	target	(E)-3-[3,4-dihydroxy-5-(3-methylbut-2-enyl)phenyl]-1-(2,4-dihydroxyphenyl)prop-2-en-1-one
licorice	MOL004898	PPARG	target	(E)-3-[3,4-dihydroxy-5-(3-methylbut-2-enyl)phenyl]-1-(2,4-dihydroxyphenyl)prop-2-en-1-one
licorice	MOL004898	PTGS2	target	(E)-3-[3,4-dihydroxy-5-(3-methylbut-2-enyl)phenyl]-1-(2,4-dihydroxyphenyl)prop-2-en-1-one
licorice	MOL004898	MAPK14	target	(E)-3-[3,4-dihydroxy-5-(3-methylbut-2-enyl)phenyl]-1-(2,4-dihydroxyphenyl)prop-2-en-1-one
licorice	MOL004898	GSK3B	target	(E)-3-[3,4-dihydroxy-5-(3-methylbut-2-enyl)phenyl]-1-(2,4-dihydroxyphenyl)prop-2-en-1-one
licorice	MOL004898	HSP90AA1	target	(E)-3-[3,4-dihydroxy-5-(3-methylbut-2-enyl)phenyl]-1-(2,4-dihydroxyphenyl)prop-2-en-1-one
licorice	MOL004898	CDK2	target	(E)-3-[3,4-dihydroxy-5-(3-methylbut-2-enyl)phenyl]-1-(2,4-dihydroxyphenyl)prop-2-en-1-one
licorice	MOL004898	CCNA2	target	(E)-3-[3,4-dihydroxy-5-(3-methylbut-2-enyl)phenyl]-1-(2,4-dihydroxyphenyl)prop-2-en-1-one
licorice	MOL004898	NCOA2	target	(E)-3-[3,4-dihydroxy-5-(3-methylbut-2-enyl)phenyl]-1-(2,4-dihydroxyphenyl)prop-2-en-1-one
licorice	MOL004898	CALM2	target	(E)-3-[3,4-dihydroxy-5-(3-methylbut-2-enyl)phenyl]-1-(2,4-dihydroxyphenyl)prop-2-en-1-one
licorice	MOL004903	F7	target	liquiritin
licorice	MOL004903	F7	target	liquiritin
licorice	MOL004903	CALM2	target	liquiritin
licorice	MOL004903	PTGS2	target	liquiritin
licorice	MOL004903	KDR	target	liquiritin
licorice	MOL004903	SOD1	target	liquiritin
licorice	MOL004904	NOS2	target	licopyranocoumarin
licorice	MOL004904	SERPIND1	target	licopyranocoumarin
licorice	MOL004904	ESR1	target	licopyranocoumarin
licorice	MOL004904	AR	target	licopyranocoumarin
licorice	MOL004904	PPARG	target	licopyranocoumarin
licorice	MOL004904	F7	target	licopyranocoumarin
licorice	MOL004904	PTGS2	target	licopyranocoumarin
licorice	MOL004904	F7	target	licopyranocoumarin
licorice	MOL004904	KDR	target	licopyranocoumarin
licorice	MOL004904	ACHE	target	licopyranocoumarin
licorice	MOL004904	TOP2B	target	licopyranocoumarin
licorice	MOL004904	CDK2	target	licopyranocoumarin
licorice	MOL004904	PRSS1	target	licopyranocoumarin
licorice	MOL004904	CCNA2	target	licopyranocoumarin
licorice	MOL004904	CALM2	target	licopyranocoumarin
licorice	MOL004907	NOS2	target	Glyzaglabrin
licorice	MOL004907	PTGS1	target	Glyzaglabrin
licorice	MOL004907	ESR1	target	Glyzaglabrin
licorice	MOL004907	AR	target	Glyzaglabrin
licorice	MOL004907	PPARG	target	Glyzaglabrin
licorice	MOL004907	PTGS2	target	Glyzaglabrin
licorice	MOL004907	ESR2	target	Glyzaglabrin
licorice	MOL004907	DPP4	target	Glyzaglabrin
licorice	MOL004907	MAPK14	target	Glyzaglabrin
licorice	MOL004907	GSK3B	target	Glyzaglabrin
licorice	MOL004907	HSP90AA1	target	Glyzaglabrin
licorice	MOL004907	CDK2	target	Glyzaglabrin
licorice	MOL004907	CHEK1	target	Glyzaglabrin
licorice	MOL004907	PRSS1	target	Glyzaglabrin
licorice	MOL004907	CCNA2	target	Glyzaglabrin
licorice	MOL004908	NOS2	target	Glabridin
licorice	MOL004908	CHRM1	target	Glabridin
licorice	MOL004908	ESR1	target	Glabridin
licorice	MOL004908	AR	target	Glabridin
licorice	MOL004908	SCN5A	target	Glabridin
licorice	MOL004908	PPARG	target	Glabridin
licorice	MOL004908	PTGS2	target	Glabridin
licorice	MOL004908	RXRA	target	Glabridin
licorice	MOL004908	ACHE	target	Glabridin
licorice	MOL004908	ADRA1B	target	Glabridin
licorice	MOL004908	ADRB2	target	Glabridin
licorice	MOL004908	ESR2	target	Glabridin
licorice	MOL004908	MAPK14	target	Glabridin
licorice	MOL004908	GSK3B	target	Glabridin
licorice	MOL004908	CDK2	target	Glabridin
licorice	MOL004908	CHEK1	target	Glabridin
licorice	MOL004908	RXRB	target	Glabridin
licorice	MOL004908	PRSS1	target	Glabridin
licorice	MOL004908	CCNA2	target	Glabridin
licorice	MOL004908	NCOA2	target	Glabridin
licorice	MOL004908	NCOA1	target	Glabridin
licorice	MOL004908	CALM2	target	Glabridin
licorice	MOL004910	NOS2	target	Glabranin
licorice	MOL004910	PTGS1	target	Glabranin
licorice	MOL004910	ESR1	target	Glabranin
licorice	MOL004910	SCN5A	target	Glabranin
licorice	MOL004910	F7	target	Glabranin
licorice	MOL004910	PTGS2	target	Glabranin
licorice	MOL004910	NOS1AP	target	Glabranin
licorice	MOL004910	PDE3A	target	Glabranin
licorice	MOL004910	HSP90AA1	target	Glabranin
licorice	MOL004910	CALM2	target	Glabranin
licorice	MOL004911	NOS2	target	Glabrene
licorice	MOL004911	PTGS1	target	Glabrene
licorice	MOL004911	ESR1	target	Glabrene
licorice	MOL004911	AR	target	Glabrene
licorice	MOL004911	SCN5A	target	Glabrene
licorice	MOL004911	PPARG	target	Glabrene
licorice	MOL004911	F7	target	Glabrene
licorice	MOL004911	PTGS2	target	Glabrene
licorice	MOL004911	RXRA	target	Glabrene
licorice	MOL004911	ADRB2	target	Glabrene
licorice	MOL004911	ESR2	target	Glabrene
licorice	MOL004911	MAPK14	target	Glabrene
licorice	MOL004911	GSK3B	target	Glabrene
licorice	MOL004911	HSP90AA1	target	Glabrene
licorice	MOL004911	CDK2	target	Glabrene
licorice	MOL004911	PRSS1	target	Glabrene
licorice	MOL004911	NCOA2	target	Glabrene
licorice	MOL004911	CALM2	target	Glabrene
licorice	MOL004912	NOS2	target	Glabrone
licorice	MOL004912	PTGS1	target	Glabrone
licorice	MOL004912	SERPIND1	target	Glabrone
licorice	MOL004912	ESR1	target	Glabrone
licorice	MOL004912	AR	target	Glabrone
licorice	MOL004912	SCN5A	target	Glabrone
licorice	MOL004912	PPARG	target	Glabrone
licorice	MOL004912	F7	target	Glabrone
licorice	MOL004912	PTGS2	target	Glabrone
licorice	MOL004912	RXRA	target	Glabrone
licorice	MOL004912	ACHE	target	Glabrone
licorice	MOL004912	ESR2	target	Glabrone
licorice	MOL004912	DPP4	target	Glabrone
licorice	MOL004912	MAPK14	target	Glabrone
licorice	MOL004912	GSK3B	target	Glabrone
licorice	MOL004912	CDK2	target	Glabrone
licorice	MOL004912	CHEK1	target	Glabrone
licorice	MOL004912	PRSS1	target	Glabrone
licorice	MOL004912	CCNA2	target	Glabrone
licorice	MOL004912	CALM2	target	Glabrone
licorice	MOL004913	ESR1	target	1,3-dihydroxy-9-methoxy-6-benzofurano[3,2-c]chromenone
licorice	MOL004913	PPARG	target	1,3-dihydroxy-9-methoxy-6-benzofurano[3,2-c]chromenone
licorice	MOL004913	ESR2	target	1,3-dihydroxy-9-methoxy-6-benzofurano[3,2-c]chromenone
licorice	MOL004913	MAPK14	target	1,3-dihydroxy-9-methoxy-6-benzofurano[3,2-c]chromenone
licorice	MOL004913	GSK3B	target	1,3-dihydroxy-9-methoxy-6-benzofurano[3,2-c]chromenone
licorice	MOL004913	HSP90AA1	target	1,3-dihydroxy-9-methoxy-6-benzofurano[3,2-c]chromenone
licorice	MOL004913	CDK2	target	1,3-dihydroxy-9-methoxy-6-benzofurano[3,2-c]chromenone
licorice	MOL004913	CHEK1	target	1,3-dihydroxy-9-methoxy-6-benzofurano[3,2-c]chromenone
licorice	MOL004913	CCNA2	target	1,3-dihydroxy-9-methoxy-6-benzofurano[3,2-c]chromenone
licorice	MOL004914	ESR1	target	1,3-dihydroxy-8,9-dimethoxy-6-benzofurano[3,2-c]chromenone
licorice	MOL004914	AR	target	1,3-dihydroxy-8,9-dimethoxy-6-benzofurano[3,2-c]chromenone
licorice	MOL004914	PPARG	target	1,3-dihydroxy-8,9-dimethoxy-6-benzofurano[3,2-c]chromenone
licorice	MOL004914	MAPK14	target	1,3-dihydroxy-8,9-dimethoxy-6-benzofurano[3,2-c]chromenone
licorice	MOL004914	GSK3B	target	1,3-dihydroxy-8,9-dimethoxy-6-benzofurano[3,2-c]chromenone
licorice	MOL004914	HSP90AA1	target	1,3-dihydroxy-8,9-dimethoxy-6-benzofurano[3,2-c]chromenone
licorice	MOL004914	CDK2	target	1,3-dihydroxy-8,9-dimethoxy-6-benzofurano[3,2-c]chromenone
licorice	MOL004914	CHEK1	target	1,3-dihydroxy-8,9-dimethoxy-6-benzofurano[3,2-c]chromenone
licorice	MOL004915	NOS2	target	Eurycarpin A
licorice	MOL004915	SERPIND1	target	Eurycarpin A
licorice	MOL004915	ESR1	target	Eurycarpin A
licorice	MOL004915	AR	target	Eurycarpin A
licorice	MOL004915	SCN5A	target	Eurycarpin A
licorice	MOL004915	PPARG	target	Eurycarpin A
licorice	MOL004915	F7	target	Eurycarpin A
licorice	MOL004915	PTGS2	target	Eurycarpin A
licorice	MOL004915	ESR2	target	Eurycarpin A
licorice	MOL004915	DPP4	target	Eurycarpin A
licorice	MOL004915	MAPK14	target	Eurycarpin A
licorice	MOL004915	GSK3B	target	Eurycarpin A
licorice	MOL004915	HSP90AA1	target	Eurycarpin A
licorice	MOL004915	CDK2	target	Eurycarpin A
licorice	MOL004915	CHEK1	target	Eurycarpin A
licorice	MOL004915	PRSS1	target	Eurycarpin A
licorice	MOL004915	CCNA2	target	Eurycarpin A
licorice	MOL004915	CALM2	target	Eurycarpin A
licorice	MOL004924	PTGS2	target	(-)-Medicocarpin
licorice	MOL004924	ACHE	target	(-)-Medicocarpin
licorice	MOL004935	ESR1	target	Sigmoidin-B
licorice	MOL004935	F7	target	Sigmoidin-B
licorice	MOL004935	PTGS2	target	Sigmoidin-B
licorice	MOL004935	KDR	target	Sigmoidin-B
licorice	MOL004935	HSP90AA1	target	Sigmoidin-B
licorice	MOL004935	CALM2	target	Sigmoidin-B
licorice	MOL004941	PTGS1	target	(2R)-7-hydroxy-2-(4-hydroxyphenyl)chroman-4-one
licorice	MOL004941	ESR1	target	(2R)-7-hydroxy-2-(4-hydroxyphenyl)chroman-4-one
licorice	MOL004941	PTGS2	target	(2R)-7-hydroxy-2-(4-hydroxyphenyl)chroman-4-one
licorice	MOL004941	RXRA	target	(2R)-7-hydroxy-2-(4-hydroxyphenyl)chroman-4-one
licorice	MOL004941	PDE3A	target	(2R)-7-hydroxy-2-(4-hydroxyphenyl)chroman-4-one
licorice	MOL004941	ADRB2	target	(2R)-7-hydroxy-2-(4-hydroxyphenyl)chroman-4-one
licorice	MOL004941	HSP90AA1	target	(2R)-7-hydroxy-2-(4-hydroxyphenyl)chroman-4-one
licorice	MOL004941	LACTBL1	target	(2R)-7-hydroxy-2-(4-hydroxyphenyl)chroman-4-one
licorice	MOL004941	MAOB	target	(2R)-7-hydroxy-2-(4-hydroxyphenyl)chroman-4-one
licorice	MOL004941	PKIA	target	(2R)-7-hydroxy-2-(4-hydroxyphenyl)chroman-4-one
licorice	MOL004941	CALM2	target	(2R)-7-hydroxy-2-(4-hydroxyphenyl)chroman-4-one
licorice	MOL004941	GABRA1	target	(2R)-7-hydroxy-2-(4-hydroxyphenyl)chroman-4-one
licorice	MOL004941	SLC6A4	target	(2R)-7-hydroxy-2-(4-hydroxyphenyl)chroman-4-one
licorice	MOL004945	NOS2	target	(2S)-7-hydroxy-2-(4-hydroxyphenyl)-8-(3-methylbut-2-enyl)chroman-4-one
licorice	MOL004945	PTGS1	target	(2S)-7-hydroxy-2-(4-hydroxyphenyl)-8-(3-methylbut-2-enyl)chroman-4-one
licorice	MOL004945	ESR1	target	(2S)-7-hydroxy-2-(4-hydroxyphenyl)-8-(3-methylbut-2-enyl)chroman-4-one
licorice	MOL004945	SCN5A	target	(2S)-7-hydroxy-2-(4-hydroxyphenyl)-8-(3-methylbut-2-enyl)chroman-4-one
licorice	MOL004945	F7	target	(2S)-7-hydroxy-2-(4-hydroxyphenyl)-8-(3-methylbut-2-enyl)chroman-4-one
licorice	MOL004945	PTGS2	target	(2S)-7-hydroxy-2-(4-hydroxyphenyl)-8-(3-methylbut-2-enyl)chroman-4-one
licorice	MOL004945	PDE3A	target	(2S)-7-hydroxy-2-(4-hydroxyphenyl)-8-(3-methylbut-2-enyl)chroman-4-one
licorice	MOL004945	ADRA1B	target	(2S)-7-hydroxy-2-(4-hydroxyphenyl)-8-(3-methylbut-2-enyl)chroman-4-one
licorice	MOL004945	ADRB2	target	(2S)-7-hydroxy-2-(4-hydroxyphenyl)-8-(3-methylbut-2-enyl)chroman-4-one
licorice	MOL004945	ESR2	target	(2S)-7-hydroxy-2-(4-hydroxyphenyl)-8-(3-methylbut-2-enyl)chroman-4-one
licorice	MOL004945	HSP90AA1	target	(2S)-7-hydroxy-2-(4-hydroxyphenyl)-8-(3-methylbut-2-enyl)chroman-4-one
licorice	MOL004945	CALM2	target	(2S)-7-hydroxy-2-(4-hydroxyphenyl)-8-(3-methylbut-2-enyl)chroman-4-one
licorice	MOL004948	NOS2	target	Isoglycyrol
licorice	MOL004948	ESR1	target	Isoglycyrol
licorice	MOL004948	AR	target	Isoglycyrol
licorice	MOL004948	PTGS2	target	Isoglycyrol
licorice	MOL004948	DPP4	target	Isoglycyrol
licorice	MOL004948	GSK3B	target	Isoglycyrol
licorice	MOL004949	NOS2	target	Isolicoflavonol
licorice	MOL004949	SERPIND1	target	Isolicoflavonol
licorice	MOL004949	ESR1	target	Isolicoflavonol
licorice	MOL004949	AR	target	Isolicoflavonol
licorice	MOL004949	PPARG	target	Isolicoflavonol
licorice	MOL004949	F7	target	Isolicoflavonol
licorice	MOL004949	PTGS2	target	Isolicoflavonol
licorice	MOL004949	GSK3B	target	Isolicoflavonol
licorice	MOL004949	HSP90AA1	target	Isolicoflavonol
licorice	MOL004949	CDK2	target	Isolicoflavonol
licorice	MOL004949	PRSS1	target	Isolicoflavonol
licorice	MOL004949	CCNA2	target	Isolicoflavonol
licorice	MOL004949	NCOA2	target	Isolicoflavonol
licorice	MOL004949	CALM2	target	Isolicoflavonol
licorice	MOL004957	NOS2	target	HMO
licorice	MOL004957	PTGS1	target	HMO
[truncated: 1,503 more rows]
