# Supplementary material for: Exploring potential pharmacological mechanisms of Yiqi Tuomin Decoction in the treatment of allergic rhinitis utilizing network pharmacology prediction and molecular docking-based strategies: experimental research
Source: Ann Med Surg (Lond). 2023 May 15;85(6):2662–76. doi: 10.1097/MS9.0000000000000804 (PMC10289499; doi:10.1097/MS9.0000000000000804)
Supplement: Supplementary file 3 [file ms9-85-2662-s003.xlsx]

## Sheet: Sheet1
Degree	name
148	MOL000098	quercetin
63	MOL000422	kaempferol
44	MOL000173
42	MOL000378
40	MOL003896
38	MOL000358
37	MOL000392
36	MOL004328
35	MOL000354
32	MOL000449
32	MOL000497
30	MOL002565
29	MOL000500
29	MOL004978
29	MOL005003
28	MOL004959
27	MOL004835
27	MOL004891
26	MOL004974
26	MOL004991
25	MOL004957
25	MOL004966
24	MOL000371
24	MOL004811
24	MOL004828
23	MOL004908
23	MOL005007
22	MOL000417
22	MOL000380
22	MOL000471
22	MOL004833
22	MOL004849
22	MOL011753
21	MOL003656
21	MOL004820
21	MOL004857
21	MOL004912
20	MOL004808
20	MOL004815
20	MOL004824
20	MOL004856
20	MOL004864
20	MOL005000
20	MOL005016
20	MOL012131
19	MOL004883
19	MOL004885
19	MOL004911
19	MOL004915
18	MOL000011
18	MOL000296
18	MOL004810
18	MOL004841
18	MOL005012
18	MOL005020
17	MOL004827
17	MOL004863
17	MOL004879
17	MOL004884
17	MOL004961
16	MOL000049
16	MOL000313
16	MOL004848
16	MOL004907
16	MOL005008
15	MOL000239
15	MOL001484
15	MOL004609
15	MOL004855
15	MOL004866
15	MOL004904
15	MOL004949
15	MOL004980
15	MOL011740
15	MOL012125
15	MOL013077
14	MOL003588
14	MOL004829
14	MOL004941
14	MOL004990
14	MOL011747
13	MOL004945
13	MOL005017
13	MOL012123
12	MOL000492
12	MOL002644
12	MOL000314
12	MOL004598
12	MOL004805
12	MOL004814
12	MOL004898
12	MOL005001
12	MOL012124
12	MOL012126
11	MOL001792
11	MOL002311
11	MOL004576
11	MOL004910
11	MOL012130
10	MOL001956
10	MOL004806
10	MOL004913
9	MOL000490
9	MOL001040
9	MOL004914
9	MOL007563
8	MOL000359
8	MOL001941
8	MOL004882
8	MOL004988
8	MOL004989
8	MOL004993
8	MOL005018
8	MOL011732
8	MOL012119
8	MOL012120
7	MOL000387
7	MOL004653
7	MOL004935
7	MOL004948
7	MOL011730
7	MOL012112
7	MOL012137
6	MOL001494
6	MOL000073
6	MOL001939
6	MOL004838
6	MOL004903
6	MOL005789
6	MOL011737
6	MOL013187
5	MOL000953
5	MOL000072
5	MOL000442
5	MOL001645
5	MOL001749
5	MOL001924
5	MOL009849
5	MOL011749
4	MOL000211
4	MOL000379
4	MOL000433
4	MOL001736
4	MOL004624
4	MOL004718
4	MOL005792
4	MOL005800
4	MOL013430
3	MOL000033
3	MOL001942
3	MOL007514
3	MOL001755
3	MOL001919
3	MOL004599
3	MOL004924
3	MOL005806
3	MOL008601
3	MOL011678
2	MOL000022
2	MOL000439
2	MOL001918
2	MOL001923
2	MOL002776
2	MOL002883
2	MOL003791
2	MOL004985
2	MOL004996
2	MOL005807
2	MOL005043
AVE	14.858
